# Supplementary material for: Causal relationship and shared genes between air pollutants and amyotrophic lateral sclerosis: A large‐scale genetic analysis
Source: CNS Neurosci Ther. 2024 Jul 5;30(7):e14812. doi: 10.1111/cns.14812 (PMC11226412; doi:10.1111/cns.14812)
Supplement: Supplementary file 1 — Data S1 [file CNS-30-e14812-s001.zip]

Archive with 4 entries (4 files):
- sFigure 1.pdf
- sFigure 2.pdf
- sFigure 3.pdf
- Supplementary Tables.xlsx
