# Supplementary material for: Causal relationship and shared genes between air pollutants and amyotrophic lateral sclerosis: A large‐scale genetic analysis
Source: CNS Neurosci Ther. 2024 Jul 5;30(7):e14812. doi: 10.1111/cns.14812 (PMC11226412; doi:10.1111/cns.14812)
Supplement: Supplementary file 1 — Data S1 [file CNS-30-e14812-s001.zip › Supplementary Tables.xlsx]

## Sheet: Table of contents
Table of contents
sTable 1	Summary of each genome-wide association study
sTable 2	Instrument SNPs for PM2.5
sTable 3	Instrument SNPs for NO2
sTable 4	Instrument SNPs for NOx
sTable 5	TWAS of ALS
sTable 6	Exposure traits show significant inflation from confounding and low heritability bringing their validity for use in MR into question.

## Sheet: sTable1
sTable 1	Summary of each genome-wide association study
	Sample size	nSNP	Consortium	Population
PM2.5	423796	9851867	UKB	European
NO2	456380	9851867	UKB	European
NOx	456380	9851867	UKB	European
ALS	138086	10427126	van Rheenen W et al. GWAS meta-analysis	European

## Sheet: sTable2
sTable 2	Instrument SNPs for PM2.5
SNP	Chr	Pos	Effect_allele	Other_allele	Exposure
					beta	se	pval	eaf	Sample_size	R2	F
rs7573056	2	58229428	C	A	-0.0114094	0.00217008	1.5e-07	0.441655	423796	6.42009e-05	27.2097
rs72808024	5	164479164	C	A	-0.0160909	0.00302016	9.90011e-08	0.149235	423796	6.57462e-05	27.8647
rs58824859	5	137976541	C	A	0.0120084	0.00230502	1.89998e-07	0.364496	423796	6.68054e-05	28.3136
rs12203592	6	396321	T	C	0.0216661	0.00259111	6.20012e-17	0.212894	423796	0.000157322	66.6824
rs77255816	6	20833602	T	C	0.0313937	0.00572778	4.20001e-08	0.036507	423796	6.9333e-05	29.3849
rs62484669	7	104872861	A	G	0.0178158	0.00362056	8.60003e-07	0.097718	423796	5.59703e-05	23.7212
rs116925111	8	93266536	G	T	0.0533208	0.0108609	9.09997e-07	0.010465	423796	5.88835e-05	24.9559
rs1537371	9	22099568	A	C	0.0123705	0.00214859	8.50002e-09	0.500143	423796	7.65146e-05	32.4289
rs11042316	11	2051631	A	G	-0.0130416	0.00249815	1.79999e-07	0.257614	423796	6.50565e-05	27.5724
rs78539764	12	12490981	C	T	-0.0335181	0.0065901	3.69999e-07	0.027757	423796	6.06368e-05	25.6991
rs78467598	14	24141160	G	C	-0.0380022	0.00768566	7.59994e-07	0.023215	423796	6.54961e-05	27.7587
rs16957755	16	82610053	C	T	0.0216856	0.00438434	7.59994e-07	0.064265	423796	5.65588e-05	23.9706
rs72642437	18	45920421	T	C	0.113396	0.019135	3.09999e-09	0.003862	423796	9.89367e-05	41.9329
rs62119705	19	2279746	T	C	0.0111347	0.00226543	8.9e-07	0.657728	423796	5.58219e-05	23.6583

## Sheet: sTable3
sTable 3	Instrument SNPs for NO2
SNP	Chr	Pos	Effect_allele	Other_allele	Exposure
					beta	se	pval	eaf	Sample_size	R2	F
rs7514956	1	74019696	C	A	-0.0132066	0.0026301	5.1e-07	0.186513	456380	5.29263e-05	24.1557
rs1897405	2	82085450	T	A	0.0107111	0.00218507	9.49992e-07	0.325756	456380	5.03973e-05	23.0014
rs10172295	2	58201202	A	G	-0.0102936	0.00208179	7.59994e-07	0.416147	456380	5.1489e-05	23.4997
rs7615084	3	174719405	A	G	0.0135202	0.00276029	9.69996e-07	0.165706	456380	5.05421e-05	23.0675
rs1318845	4	153001662	C	T	-0.0130453	0.00257421	4e-07	0.200795	456380	5.46197e-05	24.9286
rs58824859	5	137976541	C	A	0.0118268	0.00219366	7.00003e-08	0.365075	456380	6.48439e-05	29.5952
rs56118546	5	164465890	G	T	-0.0175571	0.00285444	7.69999e-10	0.15565	456380	8.10228e-05	36.98
rs79475047	6	20992197	C	T	0.0369793	0.00626977	3.69999e-09	0.027316	456380	7.26668e-05	33.166
rs114708313	6	31329004	T	A	0.0227095	0.00426159	9.90011e-08	0.066003	456380	6.35849e-05	29.0206
rs7776279	6	163999770	A	G	0.0118368	0.00227307	1.89998e-07	0.714735	456380	5.71337e-05	26.076
rs12203592	6	396321	T	C	0.0196624	0.00243611	7.00003e-16	0.219436	456380	0.00013244	60.4507
rs73085844	7	30740079	G	T	-0.0331207	0.00648004	3.2e-07	0.025544	456380	5.4611e-05	24.9246
rs10094026	8	8646438	A	G	0.0150639	0.00304795	7.69999e-07	0.130178	456380	5.13893e-05	23.4542
rs1217106	8	64567670	G	A	0.0140134	0.00249759	2e-08	0.782419	456380	6.68617e-05	30.5162
rs118091313	9	20205067	A	G	0.0867972	0.0176302	8.50002e-07	0.003383	456380	5.08009e-05	23.1856
rs10983735	9	120416066	A	G	0.0156804	0.00283547	3.2e-08	0.154461	456380	6.42239e-05	29.3123
rs34623735	10	129281256	T	C	0.0107705	0.00218214	8e-07	0.33449	456380	5.16463e-05	23.5715
rs7910200	10	15981388	T	C	-0.0102176	0.00207188	8.19993e-07	0.424276	456380	5.10024e-05	23.2776
rs4512985	13	75635838	C	G	0.0105435	0.00210764	5.69994e-07	0.600384	456380	5.33423e-05	24.3455
rs72642437	18	45920421	T	C	0.0946143	0.0183509	2.5e-07	0.003807	456380	6.79e-05	30.9902

## Sheet: sTable4
sTable 4	Instrument SNPs for NOx
SNP	Chr	Pos	Effect_allele	Other_allele	Exposure
					beta	se	pval	eaf	Sample_size	R2	F
rs7514956	1	74019696	C	A	-0.0146107	0.00265248	3.59998e-08	0.186513	456380	6.47786e-05	29.5655
rs10172295	2	58201202	A	G	-0.011327	0.0020994	6.80002e-08	0.416147	456380	6.23462e-05	28.4552
rs144720952	3	157934865	G	A	0.0498804	0.00975627	3.2e-07	0.014107	456380	6.92077e-05	31.587
rs1318845	4	153001662	C	T	-0.0141726	0.00259612	4.79999e-08	0.200795	456380	6.44674e-05	29.4234
rs72808024	5	164479164	C	A	-0.0170289	0.00290612	4.60002e-09	0.148435	456380	7.3309e-05	33.4591
rs74957515	6	111893800	G	C	0.0157546	0.00313862	5.19996e-07	0.129158	456380	5.58349e-05	25.4832
rs77255816	6	20833602	T	C	0.0299054	0.00547093	4.60002e-08	0.036924	456380	6.36061e-05	29.0303
rs12203592	6	396321	T	C	0.01937	0.00245674	3.19963e-15	0.219436	456380	0.00012853	58.666
rs9495443	6	139664473	C	A	-0.0109825	0.00221464	7.10003e-07	0.334297	456380	5.36841e-05	24.5015
rs7776279	6	163999770	A	G	0.0116503	0.00229231	3.69999e-07	0.714735	456380	5.53475e-05	25.2608
rs4721275	7	13861710	T	C	-0.0263835	0.00538109	9.40005e-07	0.961737	456380	5.12307e-05	23.3818
rs73085844	7	30740079	G	T	-0.033113	0.00653471	4e-07	0.025544	456380	5.45856e-05	24.913
rs1217106	8	64567670	G	A	0.0145574	0.00251872	7.49998e-09	0.782419	456380	7.21536e-05	32.9317
rs118091313	9	20205067	A	G	0.0902796	0.0177794	3.79997e-07	0.003383	456380	5.49591e-05	25.0835
rs7910200	10	15981388	T	C	-0.0104209	0.00208943	6.1e-07	0.424276	456380	5.30522e-05	24.2131
rs11049241	12	28119596	A	C	0.0137015	0.00265415	2.39999e-07	0.186886	456380	5.70551e-05	26.0402
rs72655898	13	112082676	G	A	-0.0114916	0.00230233	5.99998e-07	0.286147	456380	5.39497e-05	24.6228
rs17183854	18	3100049	G	T	-0.0479436	0.0090906	1.29999e-07	0.013342	456380	6.05172e-05	27.6204
rs72642437	18	45920421	T	C	0.0905396	0.0185051	9.90011e-07	0.003807	456380	6.21775e-05	28.3782

## Sheet: sTable5
sTable 5	TWAS of ALS
ID	CHR	P0	P1	HSQ	BEST.GWAS.ID	BEST.GWAS.Z	EQTL.ID	EQTL.R2	EQTL.Z	EQTL.GWAS.Z	NSNP	NWGT	MODEL	MODELCV.R2	MODELCV.PV	TWAS.Z	TWAS.P
C9orf72	9	27546542	27573864	0.3583	rs2453554	13.67	rs2453554	0.289627	-11.99	13.6746	716	17	enet	0.41	1.9e-53	-11.9191	9.41e-33
SCFD1	14	31091459	31205033	0.1555	rs7154847	7.78	rs448175	0.182462	9.16	7.71186	411	1	top1	0.18	1.1e-21	7.71186	1.24e-14
G2E3	14	31028328	31089046	0.0909	rs7154847	7.78	rs229237	0.101	-6.99	7.67797	389	1	top1	0.1	4.8e-12	-7.678	1.62e-14
SLC9A8	20	48429249	48508779	0.1485	rs17786105	6.16	rs719219	0.053324	6.21	6.08	499	26	enet	0.093	2.3e-11	6.3211	2.6e-10
GPX3	5	150399998	150408554	0.1179	rs4958872	6	rs4958872	0.0629	-5.54	6	577	1	top1	0.063	3.9e-08	-6	1.97e-09
MYO19	17	36543434	36543435	0.1969	rs11650008	-5.34	rs2306589	0.098614	4.36	-5.12727	334	1	top1	0.099	8.9e-06	-5.12727	2.94e-07
RESP18	2	219333176	219333177	0.5703	rs2385260	-4.99	rs2385260	0.422	-8.87	-4.9918	419	1	top1	0.42	1.7e-23	4.9918	5.98e-07
GGNBP2	17	36544887	36544888	0.1736	rs11650008	-5.34	rs2074103	0.044608	4.62	4.81081	334	1	top1	0.045	0.0024	4.81081	1.5e-06
TMEM175	4	926261	952443	0.0959	rs3775121	-4.57	rs7684266	0.00662	4.6	3.4932	415	415	blup	0.038	2e-05	-4.73	2.24e-06
ARL13B	3	93698982	93774522	0.0651	rs35923044	4.99	rs35937148	0.0566	-5.3	4.7076	174	1	top1	0.057	2.4e-07	-4.7076	2.51e-06
UBE2Q2P2	15	82355141	82355142	0.2151	rs2379994	-5.26	rs8033050	0.163844	5.64	4.68966	328	1	top1	0.16	7.9e-09	4.68965	2.74e-06
ARID1B	6	157099063	157531913	0.0724	rs6904955	4.08	rs9397995	0.0122	-4.34	3.62281	308	308	blup	0.015	0.0052	-4.67305	2.97e-06
USP35	11	77899857	77925757	0.064	rs3740677	4.66	rs3740677	0.045923	4.73	4.65942	363	1	top1	0.046	2.5e-06	4.65942	3.17e-06
RQCD1	2	219433302	219461158	0.0549	rs1344642	3.76	rs3731876	0.02499	4.15	3.50909	377	377	blup	0.027	0.00034	4.63357	3.59e-06
RANBP10	16	67806651	67806652	0.3678	rs7200210	-4.78	rs7195415	0.20729	-6.67	-4.71138	220	220	susie	0.23	4.6e-12	4.56034	5.11e-06
NDUFC2	11	78080218	78080219	0.141	rs3740677	4.66	rs624350	0.022515	-3.26	1.94118	361	361	susie	0.026	0.017	-4.53894	5.65e-06
ATP5H	17	73034954	73043074	0.1178	rs2307008	-4.59	rs9660	0.116	-7.26	-4.5148	402	1	top1	0.12	9.5e-14	4.5148	6.34e-06
NEK1	4	170314420	170533778	0.0814	rs6831487	5.45	rs6840471	0.0317	4.86	3.916	349	349	bslmm	0.042	7.9e-06	4.5	6.89e-06
CPEB1	15	83211950	83316728	0.0673	rs2379994	-5.26	rs783544	0.0896	6.68	4.46094	195	1	top1	0.09	7.7e-11	4.46094	8.16e-06
PGS1	17	76374734	76420639	0.1086	rs17561950	4.42	rs4082919	0.0738	-5.94	-4.4072	495	1	top1	0.074	3.7e-09	4.4072	1.05e-05
TNFSF12	17	7452374	7461207	0.0968	rs9902027	-4.46	rs3809830	-0.00033	-3.54	-1.8553	472	472	bslmm	0.023	0.00089	4.3925	1.12e-05
GFOD2	16	67719420	67719421	0.0773	rs7200210	-4.78	rs7195415	0.012819	-3.64	-4.71138	216	216	susie	0.051	0.0012	4.3801	1.19e-05
BAG6	6	31652704	31652705	0.5639	rs6941112	4.79	rs707939	0.207964	6.28	3.1304	241	241	susie	0.26	7.9e-14	4.35939	1.3e-05
RPS6KL1	14	75370656	75389188	0.0653	rs3742783	-4.55	rs7158047	0.0443	-5.43	-4.34234	377	3	lasso	0.059	1.5e-07	4.3577	1.31e-05
ZNF142	2	218659654	218659655	0.1123	rs1344642	3.76	rs13006838	0.00978	3.49	3.52229	370	370	susie	0.048	0.0017	4.30716	1.65e-05
DHRS11	17	36591797	36591798	0.5337	rs11650008	-5.34	rs12601380	0.460209	-9.53	4.1875	323	323	susie	0.49	2.1e-28	-4.28493	1.83e-05
CAMLG	5	134738500	134738501	0.7031	rs7728741	-4.435	rs17167632	0.605119	10.54	-4.27568	303	1	top1	0.61	1.4e-38	-4.27568	1.91e-05
HLA-DQB1	6	32668382	32668383	0.641	rs17843604	4.53	rs3891175	0.203629	-6.28	-2.9886	226	226	susie	0.47	6.6e-27	4.22693	2.37e-05
IDUA	4	980784	998317	0.049	rs3775121	-4.57	rs2061846	0.033427	-4.64	3.5772	398	4	lasso	0.035	3.7e-05	-4.21921	2.45e-05
HLA-DQA1	6	32741341	32741342	0.6481	rs17843604	4.52	rs1063355	0.227997	-7.86	4.0078	259	259	susie	0.44	8.8e-25	-4.19359	2.75e-05
HLA-DQA2	6	32741341	32741342	0.6481	rs17843604	4.52	rs1063355	0.227997	-7.86	4.0078	259	259	susie	0.44	8.8e-25	-4.19359	2.75e-05
HLA-DRB6	6	32560021	32560022	0.7222	rs17843604	4.65	rs28366298	0.319823	8.22	-4.5015	254	254	susie	0.53	1.4e-31	-4.16478	3.12e-05
GOLGA6L4	15	82349474	82349475	0.504	rs2379994	-5.26	rs4725	0.27277	-7.69	-4.31667	320	10	lasso	0.32	5.4e-17	4.14134	3.45e-05
GOLGA6L10	15	82349474	82349475	0.504	rs2379994	-5.26	rs4725	0.27277	-7.69	-4.31667	320	10	lasso	0.32	5.4e-17	4.14134	3.45e-05
HLA-DQB1-AS1	6	32660354	32660355	0.4035	rs17843604	4.55	rs1063355	0.130925	5.93	4.0078	219	15	enet	0.25	3.5e-13	4.11637	3.85e-05
AP3B2	15	82709913	82709914	0.2038	rs2379994	-5.26	rs7163848	0.136361	5.4	-4.10219	263	1	top1	0.14	1.6e-07	-4.10219	4.09e-05
MLF2	12	6857935	6876641	0.059	rs11064356	-4.22	rs2286731	0.0208	4.92	-3.2605	259	4	lasso	0.034	5.2e-05	-4.07199	4.66e-05
HLA-DRB1	6	32589847	32589848	0.5172	rs17843604	4.64	rs9270856	0.284994	7.95	2.7317	238	13	enet	0.43	2.3e-24	4.0452	5.23e-05
LY6G5C	6	31684039	31684040	0.5089	rs6941112	4.79	rs1144709	0.170519	-5.65	-3.7519	241	241	susie	0.19	4.6e-10	4.02106	5.79e-05
ELMOD1	11	107461816	107537505	0.0755	rs11212307	-3.91	rs11212307	0.018674	-4.77	-3.91284	486	12	enet	0.055	2.6e-07	3.94573	7.96e-05
ATP6V0D1	16	67471916	67515089	0.103	rs7200210	-4.78	rs9922624	0.120678	-7.5	-3.9015	221	1	top1	0.12	1.7e-14	3.90148	9.56e-05
TTC18	10	75013515	75118617	0.0723	rs12256103	-4.05	rs7100001	-0.00144	-2.97	-2.116	212	212	bslmm	0.0065	0.049	3.89956	9.64e-05
SDHB	1	17054169	17054170	0.1667	rs2871776	4.28	rs3738814	0.0994	-4.71	4.05405	360	4	lasso	0.1	5.1e-06	-3.89387	9.87e-05
SAR1B	5	133936838	133968533	0.125	rs7728741	-4.44	rs7728741	0.0634	5.58	-4.43503	303	6	lasso	0.088	8.1e-11	-3.87595	0.000106
IFT74	9	26947036	27062931	0.0583	rs2453554	13.67	rs7857669	0.002018	-3.57	-0.2109	654	654	blup	0.021	0.0014	-3.87274	0.000108
MIS12	17	5389693	5394130	0.1452	rs11867311	-3.99	rs3865351	0.0756	6.95	-3.80833	529	3	lasso	0.1	2.1e-12	-3.8366	0.000125
LOC100130691	2	178186339	178257419	0.296	rs10183914	-3.71	rs2364722	0.132232	-8.32	3.58824	498	5	lasso	0.14	1e-16	-3.83032	0.000128
DHFRL1	3	93776765	93782067	0.0765	rs35923044	4.99	rs7615840	0.005107	4.04	4.68571	194	194	bslmm	0.017	0.003	3.8203	0.000133
DDAH2	6	31730579	31730580	0.1598	rs6941112	4.79	rs1144708	0.119334	-4.87	-3.7414	241	1	top1	0.12	1e-06	3.74138	0.000183
PTPRN	2	220154344	220174295	0.0969	rs2385260	-4.99	rs7591074	-0.002218	-4.08	2.42487	409	5	lasso	0.022	0.00096	-3.72323	0.000197
MST1L	1	16770236	16770237	0.3446	rs2871776	4.28	rs9435734	0.175	6.04	3.71171	292	1	top1	0.18	2.2e-09	3.71171	0.000206
SIRT5	6	13574760	13615390	0.0461	rs7759452	3.98	rs9382222	0.0593	-5.7	3.69748	520	1	top1	0.059	1.3e-07	-3.69748	0.000218
TMEM8A	16	420775	431978	0.1622	rs35021117	-4.59	rs540	0.157218	9.02	3.2667	371	21	enet	0.2	8.5e-24	3.69093	0.000223
VAMP5	2	85811530	85820511	0.0301	rs311567	-3.3	rs2033770	-0.000805	-3.4	-1.35484	480	480	blup	0.0049	0.076	3.65128	0.000261
CNOT9	2	218568579	218568580	0.0677	rs1344642	3.76	rs2556388	0.019	4.03	3.63063	363	363	susie	0.054	0.00095	3.63507	0.000278
SOX15	17	7491497	7493488	0.0446	rs9902027	-4.46	rs9912001	0.0121	-4.12	-3.63025	478	1	top1	0.012	0.011	3.6303	0.000283
UNC50	2	99225041	99234977	0.1429	rs11892744	-3.93	rs6736755	0.260107	-10.8	-3.62698	313	1	top1	0.26	6.3e-31	3.62698	0.000287
COA5	2	98608514	98608515	0.2124	rs11892744	-3.93	rs6736755	0.266	7.08	-3.62698	314	1	top1	0.27	4.7e-14	-3.62698	0.000287
TRIP11	14	92033252	92033253	0.1211	rs28628431	4.02	rs1051340	0.019873	4.01	2.8547	502	502	susie	0.037	0.0052	3.6133	0.000302
EIF3C	16	28688557	28688558	0.0845	rs2411453	-3.45	rs2411453	0.037369	3.76	-3.45299	203	4	lasso	0.05	0.0014	-3.60632	0.000311
INPP4A	2	99061320	99207496	0.2354	rs11892744	-3.93	rs11901568	0.322883	-12.16	-3.60317	317	1	top1	0.32	1.8e-39	3.60317	0.000314
NARS2	11	78147006	78285909	0.0992	rs3740677	4.66	rs10793334	0.129497	-8.51	3.6	450	1	top1	0.13	3.3e-15	-3.6	0.000318
SCIMP	17	5234859	5234860	0.2244	rs11867311	-3.99	rs2439945	0.036225	5.31	-2.15714	468	4	lasso	0.066	0.00026	-3.59512	0.000324
ARHGAP27	17	45434420	45434421	0.2005	rs11012	-3.59	rs11012	0.134556	5.08	-3.59155	183	1	top1	0.13	2e-07	-3.59155	0.000329
PLEKHM1	17	45490748	45490749	0.276	rs11012	-3.59	rs11012	0.265531	7.12	-3.59155	160	1	top1	0.27	5.1e-14	-3.59155	0.000329
REV3L	6	111620233	111804918	0.0694	rs11757203	-3.83	rs240965	-0.00116	-3.48	2.47009	419	419	bslmm	0.02	0.0017	-3.58581	0.000336
SLCO1A2	12	21417533	21548371	0.2162	rs7962263	-3.53	rs7962263	0.238	-10.8	-3.53279	580	6	lasso	0.29	2.2e-34	3.5781	0.000346
ZRANB3	2	135957573	136288806	0.0246	rs6430579	3.04	rs7563363	-0.002135	3.24	2.88265	267	267	blup	0.0084	0.03	3.57561	0.000349
TMEM199	17	26684686	26689089	0.098	rs739439	-5.36	rs614877	0.0693	-5.81	-3.5575	263	1	top1	0.069	1.1e-08	3.5575	0.000374
EXOC4	7	132937822	133750513	0.0366	rs1345939	4.59	rs6956293	0.027304	4.61	3.54962	322	1	top1	0.027	0.00028	3.54962	0.000386
SPPL2C	17	45844834	45844835	0.0574	rs11012	-3.59	rs17689966	0.00982	3.12	-2.8018	31	31	susie	0.034	0.0068	-3.54383	0.000394
LINC02696	11	45355370	45355371	0.4848	rs1530872	-3.2	rs6485621	0.085496	-5.75	1.77193	513	513	susie	0.31	1.2e-16	-3.54306	0.000396
PHF21A	11	45950869	46142985	0.0499	rs12365345	3.54	rs12365345	0.028506	4.28	3.536	307	1	top1	0.029	0.00021	3.536	0.000406
GOLGA6L9	15	82804768	83108111	0.1175	rs2379994	-5.26	rs13380319	0.026515	5.78	5.07965	297	5	lasso	0.08	5.5e-10	3.52808	0.000419
BCS1L	2	219524378	219528166	0.0716	rs1344642	3.76	rs13006838	0.071668	6.06	3.52229	372	1	top1	0.072	6.2e-09	3.52229	0.000428
LRRC37A2	17	44590075	44633014	0.1564	rs415430	-3.88	rs199448	0.197	9.51	-3.5797	134	35	enet	0.2	2.1e-23	-3.5207	0.00043
MAPK8IP1P1	17	46243605	46243606	0.3922	rs199443	-3.67	rs17689471	0.420287	9.02	-3.50382	59	59	susie	0.44	7.6e-25	-3.51669	0.000437
VARS2	6	30881981	30894316	0.0317	rs2233965	4.08	rs1265052	0.00553	3.44	-2.3929	95	95	bslmm	0.012	0.012	-3.5133	0.000443
VSNL1	2	17721806	17837706	0.0462	rs12991649	-3.23	rs10199355	-0.001809	3.89	-3	505	505	blup	0.016	0.0041	-3.51232	0.000444
OSBPL5	11	3108345	3186582	0.1255	rs4998520	-3.69	rs1562353	0.021163	-4.72	-2.49032	472	5	lasso	0.05	9.3e-07	3.50794	0.000452
CXCR1	2	218166994	218166995	0.1803	rs12991539	3.67	rs4672891	0.00419	2.68	2.77686	451	7	lasso	0.024	0.02	3.50462	0.000457
MAPT	17	43971747	44105699	0.0594	rs17631676	-3.65	rs17689471	0.11	7.19	-3.5038	30	1	top1	0.11	4.3e-13	-3.5038	0.000459
LINC02210	17	45620327	45620328	0.3278	rs11012	-3.59	rs17689471	0.422407	8.86	-3.50382	92	1	top1	0.42	1.5e-23	-3.50382	0.000459
KANSL1-AS1	17	46193575	46193576	0.4531	rs17689471	-3.5	rs17689471	0.575313	10.28	-3.50382	29	1	top1	0.58	1e-35	-3.50382	0.000459
LOC107984142	17	46193575	46193576	0.4531	rs17689471	-3.5	rs17689471	0.575313	10.28	-3.50382	29	1	top1	0.58	1e-35	-3.50382	0.000459
CRHR1	17	43861645	43913191	0.04	rs17631676	-3.65	rs17689471	0.0456	5.23	-3.5038	31	16	enet	0.051	8.8e-07	-3.4976	0.000469
DENND5A	11	9160374	9286873	0.0543	rs4282978	-3.34	rs4282978	0.0201	-4.86	-3.33929	358	4	lasso	0.033	7e-05	3.49115	0.000481
MNAT1	14	61201458	61435398	0.1858	rs7152640	-3.63	rs3783819	0.126	-7.61	-3.4876	306	1	top1	0.13	7.6e-15	3.4876	0.000487
GCC2	2	109065576	109125854	0.0493	rs2718755	3.49	rs2718755	0.060461	5.32	3.48649	364	1	top1	0.06	9.5e-08	3.48649	0.000489
MARK3	14	103385391	103385392	0.1306	rs8019578	-3.59	rs12879085	0.05493	4.7	-3.2807	356	356	susie	0.061	0.00043	-3.4831	0.000496
NME4	16	396724	396725	0.1589	rs35021117	-4.56	rs11648458	0.12351	5.45	2.67939	383	2	lasso	0.15	5.5e-08	3.4734	0.000514
PIGQ	16	617031	634136	0.0741	rs12719801	-4.44	rs7204088	0.0355	5.94	-2.66667	468	468	blup	0.038	2e-05	-3.46081	0.000539
ZKSCAN8	6	28141909	28141910	0.1664	rs1150666	3.49	rs149900	0.076189	-4.93	3.1727	458	458	susie	0.11	3.3e-06	-3.45192	0.000557
SCAP	3	47455183	47517445	0.0542	rs11706549	-4.34	rs1665982	0.0361	4.43	-3.44355	143	1	top1	0.036	3.4e-05	-3.44355	0.000574
HS3ST5	6	114376749	114663540	0.0487	rs9488389	-4.69	rs9372385	-0.00212	3.42	-1.7982	474	474	blup	0.013	0.0078	-3.4382	0.000586
ZKSCAN8P1	6	28161780	28161781	0.2731	rs1150666	3.49	rs1904840	0.237284	6.87	3.4029	457	457	susie	0.24	1.2e-12	3.43478	0.000593
MAP4	3	47892179	48130769	0.0629	rs11711953	-4.37	rs1665982	0.0441	-5.04	-3.44355	160	160	blup	0.044	4.8e-06	3.41991	0.000626
SLC25A30	13	45967453	45992516	0.0601	rs2985994	5.2	rs11617976	0.0114	4.96	-3.45604	459	6	lasso	0.018	0.0028	-3.41885	0.000629
TXNDC15	5	134873802	134873803	0.2929	rs7728741	-4.435	rs3733897	0.248609	6.76	-3.41071	351	1	top1	0.25	4.1e-13	-3.41071	0.000648
GDAP2	1	118406106	118472302	0.0303	rs6428716	-3.82	rs4411121	0.0423	-4.59	-3.41026	399	1	top1	0.042	7.7e-06	3.41026	0.000649
HECTD1	14	31569323	31676689	0.0576	rs229150	7.76	rs8016747	-0.0015	3.13	-1.18367	320	320	bslmm	0.0075	0.038	3.4081	0.000654
ZNF165	6	28048481	28057340	0.0827	rs1150666	3.49	rs1904840	0.0835	-6.72	3.4029	438	1	top1	0.083	2.3e-10	-3.4029	0.000667
CMKLR1	12	108681820	108733094	0.0409	rs10861893	-3.53	rs4964676	0.027477	4.85	-3.3051	508	4	lasso	0.03	0.00014	-3.3993	0.000676
BTN3A3	6	26440471	26440472	0.1219	rs806978	-4.1	rs9393709	0.007416	3.94	2.0957	494	33	enet	0.014	0.061	3.36941	0.000753
LOC112267871	1	16870944	16870945	0.1669	rs2871776	4.28	rs761423	0.109	4.98	-3.36937	329	1	top1	0.11	3.1e-06	-3.36937	0.000753
SEC24B	4	110354970	110461615	0.033	rs2298989	-3.77	rs10011112	0.0106	-3.87	-3.359	393	1	top1	0.011	0.017	3.36	0.000782
RGS14	5	176784843	176799599	0.0454	rs4131289	-3.48	rs11746443	0.0251	5.1	-2.3629	292	9	enet	0.038	2e-05	-3.3349	0.000853
SBF2	11	9800213	10315754	0.0281	rs7939451	-3.36	rs2957661	-0.002019	3.19	2.7069	494	494	blup	0.0046	0.081	3.32938	0.00087
ICAM3	19	10444451	10450345	0.1746	rs2304237	3.32	rs2304237	0.119	-7.62	3.32061	385	1	top1	0.12	2.6e-14	-3.32061	0.000898
HLA-B	6	31321643	31324989	0.3814	rs2233965	4.08	rs2596501	0.04378	6.13	-3.1217	220	220	blup	0.19	3.8e-22	-3.31972	0.000901
RPS14	5	149823791	149829319	0.2279	rs6867136	-3.94	rs3857421	0.144	8.5	2.9606	474	5	lasso	0.2	7.9e-23	3.31872	0.000904
SFI1	22	31892124	32014537	0.0545	rs5753630	-4.53	rs5998002	0.010687	4.88	2.63717	386	386	blup	0.038	1.6e-05	3.3031	0.000956
FARP2	2	241356242	241356243	0.2635	rs6437249	3.5	rs1006309	0.24	-6.98	3.22388	366	366	susie	0.25	5.1e-13	-3.29879	0.000971
MRPS33	7	140705960	140714781	0.108	rs534348	3.97	rs38723	0.092126	-6.56	3.28372	400	1	top1	0.092	2.6e-11	-3.2837	0.00102
PTPRN2	7	158587787	158587788	0.5496	rs3752372	-2.82	rs10260982	0.23825	-6.74	-2.2359	418	26	enet	0.26	1.8e-13	3.27898	0.00104
ADAMTS7P1	15	82298552	82298553	0.1757	rs8042464	5.12	rs11854289	0.061185	4.5	-2.78571	318	4	lasso	0.076	9.4e-05	-3.27096	0.00107
BTBD6	14	105248911	105248912	0.2327	rs6576108	-3.17	rs3809470	0.017853	-3.61	1.36364	221	221	susie	0.048	0.0016	-3.2656	0.00109
MRPL28	16	417383	420569	0.1428	rs35021117	-4.55	rs3830160	0.129185	7.95	3.2627	368	1	top1	0.13	1.9e-15	3.26271	0.0011
COPS7A	12	6833149	6841041	0.0786	rs11064356	-4.22	rs2286731	0.0716	-5.86	-3.2605	267	1	top1	0.072	6.3e-09	3.2605	0.00111
RRH	4	110749149	110765861	0.0894	rs2298989	-3.77	rs4698797	0.056145	-6.22	-3.2719	406	8	lasso	0.066	2e-08	3.25944	0.00112
NFATC2IP	16	28962127	28977767	0.0485	rs2411453	-3.45	rs8055138	0.029599	5.27	-3.1754	183	183	blup	0.039	1.3e-05	-3.25683	0.00113
ZNF697	1	119647772	119647773	0.3417	rs10923876	-3.4	rs10802122	0.103	-5.85	-2.81132	374	22	enet	0.18	1.4e-09	3.25165	0.00115
GFPT1	2	69546900	69614386	0.0429	rs7420531	2.68	rs10189815	0.003134	3.78	-1.49123	424	424	bslmm	0.013	0.0085	-3.24651	0.00117
NR2E3	15	71792637	71792638	0.1105	rs6494967	3.65	rs972029	-0.000538	-3.71	3.00746	501	501	susie	0.022	0.026	-3.24691	0.00117
ATF6B	6	32065572	32085815	0.0366	rs6941112	4.79	rs2072632	0.03262	4.66	3.2393	160	1	top1	0.033	6.7e-05	3.2393	0.001198
PCDHA10	5	140855882	140855883	0.1389	rs246002	3.427	rs251370	0.10106	5.81	3.1982	379	379	susie	0.13	4.7e-07	3.23973	0.0012
TUFM	16	28846407	28846408	0.0889	rs2411453	-3.45	rs12928404	0.071999	4.92	-3.22807	184	184	susie	0.087	2.9e-05	-3.22657	0.00125
PPP6R2	22	50781745	50883518	0.1351	rs738683	3.56	rs4824127	0.024003	5.75	-1.72269	369	369	blup	0.089	5.9e-11	-3.2265	0.001253
TPPP3	16	67423711	67427421	0.0392	rs7195415	-4.71	rs11859352	0.034384	-4.35	-3.2102	222	1	top1	0.034	4.3e-05	3.21023	0.00133
SULT1A1	16	28616907	28634907	0.0911	rs2411453	-3.45	rs28698667	0.237	10.65	-3.30089	180	5	lasso	0.24	4.1e-28	-3.19628	0.001392
SH2B1	16	28858009	28885534	0.0474	rs2411453	-3.45	rs2008514	0.038321	4.32	-3.193	181	1	top1	0.038	1.6e-05	-3.19298	0.00141
POLDIP2	17	26673658	26684603	0.0722	rs739439	-5.36	rs11080054	0.073	-6.06	-3.18421	264	1	top1	0.073	3.2e-09	3.1842	0.00145
BBX	3	107241782	107530176	0.0997	rs167924	-3.42	rs700417	0.127	-7.61	-3.17857	439	1	top1	0.13	5.6e-15	3.17857	0.00148
GLT1D1	12	129338080	129469509	0.1692	rs11059974	3.12	rs10847705	0.100053	7.02	2.2209	819	15	enet	0.11	5e-13	3.1775	0.001485
PXK	3	58318616	58410878	0.0624	rs9822918	-3.31	rs4681686	0.00884	-5.01	-1.77419	440	440	bslmm	0.024	0.00065	3.17634	0.00149
CYP21A1P	6	32005688	32005689	0.3914	rs6941112	4.79	rs6902493	0.271903	7.25	3.1709	197	1	top1	0.27	2.3e-14	3.17094	0.00152
TRMT61A	14	103995508	104003410	0.0601	rs8019578	-3.59	rs942866	0.025997	-4.79	2.38655	349	3	lasso	0.042	6.6e-06	-3.15352	0.00161
POLR2J4	7	43980493	44058748	0.1271	rs28745596	-2.33	rs28745596	0.041779	5.44	-2.32984	365	365	bslmm	0.073	4.5e-09	-3.13485	0.001719
NAE1	16	66873255	66873256	0.1329	rs4258603	-4.02	rs355954	0.095977	5.08	-2.85522	334	14	lasso	0.1	6.9e-06	-3.13436	0.00172
ARL17A	17	46579681	46579682	0.6205	rs415430	-3.88	rs183211	0.377077	8.57	-3.34615	139	139	susie	0.51	7.2e-30	-3.13428	0.00172
LOC100996842	17	7583517	7583518	0.2406	rs9902027	-4.46	rs11078677	0.024568	-4.09	3.13559	476	1	top1	0.025	0.019	-3.13559	0.00172
LAT	16	28984825	28984826	0.1031	rs2411453	-3.45	rs7500321	0.14758	5.75	-3.1129	183	183	susie	0.17	5.9e-09	-3.1328	0.00173
KLC1	14	104029298	104152568	0.0505	rs8019578	-3.59	rs4906321	0.0316	-4.87	-3.12931	345	1	top1	0.032	9.9e-05	3.1293	0.00175
EML6	2	54952148	55199156	0.0583	rs10496038	3.47	rs11898012	0.003358	4.4	-1.7438	675	675	blup	0.031	9.2e-05	-3.12885	0.001755
SYTL2	11	85405264	85522178	0.0427	rs290200	-3.09	rs290186	0.013447	-3.94	-2.20833	370	370	bslmm	0.022	0.001	3.11427	0.001844
GATS	7	99798277	99869855	0.0696	rs11771139	3.16	rs35146811	0.077406	-6.05	3.1129	288	1	top1	0.077	1.5e-09	-3.1129	0.001853
PFKFB2	1	207207760	207254368	0.0606	rs11120092	3.36	rs2883211	0.0476	-4.9	-3.10714	394	1	top1	0.048	2.1e-06	3.10714	0.001889
GNS	12	65107221	65153226	0.0676	rs7303577	-5.63	rs1147088	0.0546	-5.55	-3.10714	323	1	top1	0.055	3.9e-07	3.10714	0.00189
RMI1	9	83980710	83980711	0.144	rs10113885	-3.64	rs296891	0.0662	4.6	-2.7748	511	4	lasso	0.1	7e-06	-3.10769	0.00189
PPFIA1	11	70116805	70230607	0.0447	rs11231949	3.38	rs7129635	0.010707	-4.42	-3.10606	463	1	top1	0.011	0.016	3.10606	0.0019
SDHA	5	218355	256814	0.1168	rs7710005	-3.25	rs6878087	0.062	-7.02	-3.15151	290	290	bslmm	0.11	8.7e-14	3.09982	0.00194
GAR1	4	110736665	110745893	0.0785	rs2298989	-3.77	rs11721403	0.071697	-6	-3.0965	400	1	top1	0.072	4.4e-09	3.09649	0.00196
RIMS2	8	104512975	105266656	0.1325	rs17817645	-3.12	rs17817071	0.160607	-8.53	-3.09028	360	1	top1	0.16	9.7e-19	3.09028	0.002
ZNF3	7	99661469	99679387	0.0469	rs11771139	3.16	rs4134903	0.052858	5.7	3.08943	271	1	top1	0.053	6e-07	3.08943	0.002005
TAF6	7	99704692	99717481	0.1173	rs11771139	3.16	rs4134903	0.171599	-8.97	3.08943	272	1	top1	0.17	5.1e-20	-3.08943	0.002005
B4GALNT1	12	58019677	58027022	0.093	rs12816521	4.02	rs774899	0.061068	5.92	3.0827	334	1	top1	0.061	6.1e-08	3.0827	0.002051
SLC25A12	2	172639914	172750816	0.0373	rs788160	3.29	rs4280427	0.018035	-4.38	-2.14546	424	424	blup	0.026	0.00035	3.07838	0.00208
MED24	17	40061214	40061215	0.2345	rs11078936	3.04	rs2227319	0.117709	-5.7	2.80531	302	8	lasso	0.14	1.5e-07	-3.07699	0.00209
SPDEF	6	34556332	34556333	0.1487	rs2820237	-3.87	rs6912327	0.022	-3.72	-3.18045	344	6	lasso	0.046	0.0021	3.07694	0.00209
LINC01563	17	21075555	21075556	0.1722	rs12946498	-2.56	rs9909279	-0.001531	-3.08	2.00826	221	221	susie	0.021	0.027	-3.07759	0.00209
MYO1D	17	30819627	31203902	0.0564	rs11657877	3.24	rs321152	0.0121	3.83	1.9027	434	434	blup	0.029	0.0002	3.0758	0.0021
EIF2AK3	2	88856258	88927094	0.077	rs7571971	3.81	rs335124	0.045274	5.76	3.17073	287	7	lasso	0.072	3.7e-09	3.07474	0.002107
HNRNPK	9	86582997	86595569	0.0649	rs10113885	-3.64	rs1982151	0.024033	4.28	3.0726	515	1	top1	0.024	0.00062	3.07258	0.00212
SCAMP3	1	155225769	155232176	0.021	rs4971072	-3	rs2075569	0.011	-3.8	-2.81452	305	7	lasso	0.015	0.0055	3.06938	0.002145
HSPA1L	6	31777395	31783501	0.0365	rs6941112	4.79	rs2072632	0.02083	-4.3	3.2393	242	242	blup	0.022	0.00093	-3.069	0.002148
EDEM3	1	184754912	184754913	0.2256	rs7528626	-3.26	rs234651	0.0643	-5.46	-2.93274	424	424	susie	0.13	4.4e-07	3.06391	0.00218
CNIH4	1	224544512	224567153	0.5029	rs10916515	-4.71	rs10799543	0.31	11.85	-2.90816	357	357	bslmm	0.33	8.3e-40	-3.06439	0.002181
MEGF10	5	126626455	126796910	0.4486	rs152121	3.43	rs1808378	0.482	-14.67	3.0348	375	4	lasso	0.48	2.9e-65	-3.06254	0.00219
KIF24	9	34211973	34329198	0.0367	rs10971903	-3.88	rs1049567	0.042933	-4.61	-3.015	331	7	lasso	0.043	6.1e-06	3.06099	0.00221
EIF4ENIF1	22	31835344	31885874	0.0427	rs5753630	-4.53	rs5753639	0.052687	5.37	-3.0569	352	1	top1	0.053	6.2e-07	-3.05691	0.00224
AP4M1	7	100101940	100101941	0.1051	rs11771139	3.16	rs13223792	0.074583	4.28	3.05691	273	1	top1	0.075	0.00011	3.05691	0.00224
ZDHHC6	10	114190057	114206672	0.0776	rs2419629	-4.08	rs4918748	0.0325	-4.88	3.05505	442	1	top1	0.032	8.1e-05	-3.05505	0.00225
PDIA2	16	330605	337209	0.0828	rs8044711	-4.79	rs2685127	0.018299	-4.44	1.5249	334	4	lasso	0.041	8.1e-06	-3.05451	0.00225
UHRF1BP1L	12	100430862	100536642	0.0614	rs7306969	-3.59	rs10492356	0.03	-4.35	-3.05298	365	1	top1	0.03	0.00015	3.05298	0.00227
RNF24	20	3912068	3996216	0.1991	rs6084506	3.37	rs998132	0.141726	-8.09	3.0459	636	1	top1	0.14	6.9e-17	-3.0459	0.00232
HCG22	6	31053449	31053450	0.2955	rs2233965	4.08	rs2233966	0.149858	5.63	3.045	141	1	top1	0.15	3.7e-08	3.04504	0.00233
THRA	17	38218445	38250120	0.3371	rs11078936	3.04	rs7502233	0.389	-13.15	2.9661	305	2	lasso	0.39	4.3e-50	-3.0397	0.00237
SKAP2	7	26995238	26995239	0.2456	rs10486478	3.33	rs212850	0.120749	-4.88	3.03906	502	1	top1	0.12	8.6e-07	-3.03906	0.00237
NMUR2	5	152433367	152433368	0.1082	rs4958545	3.602	rs888877	0.099084	-4.87	3.28671	412	11	lasso	0.12	9.2e-07	-3.03942	0.00237
ICOSLG	21	44240965	44240966	0.2908	rs878081	3.18	rs2105662	0.084321	-4.93	1.5775	405	34	enet	0.11	2.6e-06	-3.038	0.00238
LOC102723996	21	44240965	44240966	0.2908	rs878081	3.18	rs2105662	0.084321	-4.93	1.5775	405	34	enet	0.11	2.6e-06	-3.038	0.00238
HECTD4	12	112382438	112382439	0.1132	rs4767011	-3.79	rs6489848	0.012182	4.28	-2.56215	276	13	enet	0.11	4.5e-06	-3.0281	0.00246
GBAP1	1	155186647	155208441	0.0402	rs4971072	-3	rs7534162	0.0301	4.95	2.0625	337	337	blup	0.032	8.6e-05	3.01988	0.00253
THNSL2	2	88469813	88486156	0.0998	rs7571971	3.81	rs12995491	0.047376	-5.18	-1.48246	271	271	blup	0.051	9.1e-07	3.01817	0.00254
KCNH1	1	210851656	211307457	0.0959	rs10465689	-3.59	rs4578265	0.0571	-6.06	-1.67797	534	11	enet	0.081	5.8e-10	3.00274	0.002676
SEC23IP	10	121652084	121704170	0.1072	rs12241478	-3.56	rs12263497	0.0698	-5.75	-3	520	1	top1	0.07	7e-09	3	0.0027
HLA-DOB	6	32817047	32817048	0.8259	rs17843604	4.44	rs2071473	0.425642	-9.11	1.8174	271	13	lasso	0.68	5.1e-47	-3.00016	0.0027
CCDC93	2	118673053	118771739	0.0425	rs11681903	3.42	rs7571323	0.004286	4.54	2.48	511	511	blup	0.026	0.00031	2.9955	0.00274
LSM2	6	31765168	31774761	0.0586	rs6941112	4.79	rs2075799	0.04498	4.9	-2.9951	242	1	top1	0.045	4e-06	-2.99512	0.002743
GDAP1	8	75262617	75279335	0.3593	rs6987150	-3.02	rs6995700	0.396486	13.32	-2.95727	414	12	enet	0.4	1.4e-50	-2.99443	0.00275
HERC4	10	69681655	69835103	0.0468	rs3740051	3.86	rs2236319	0.0302	-4.19	3.66364	408	408	bslmm	0.034	4.2e-05	-2.99415	0.00275
ATP13A2	1	17312452	17338423	0.0821	rs2871776	4.28	rs7513616	0.064	6.2	-3.00893	348	5	lasso	0.079	6.8e-10	-2.98992	0.00279
FDPS	1	155278538	155290457	0.0326	rs4971072	-3	rs3768566	0.0258	-4.13	-2.98374	267	1	top1	0.026	0.00041	2.98374	0.002847
ACSL5	10	114133915	114188138	0.0983	rs2419629	-4.08	rs1926565	0.012	-4.02	-3.92983	473	473	bslmm	0.049	1.2e-06	2.97706	0.00291
YTHDC2	5	112849390	112930984	0.1957	rs10519348	-3.6	rs7730949	0.204	10.56	-2.01492	589	24	enet	0.3	1.5e-36	-2.97715	0.00291
AIM1	6	106959304	107018334	0.181	rs9486395	3.31	rs3747787	0.144	8.19	2.9685	596	1	top1	0.14	3.6e-17	2.9685	0.002993
IFT80	3	160399272	160399273	0.1189	rs6762377	-2.55	rs3732706	0.05909	4.65	-2.3964	375	2	lasso	0.09	2.3e-05	-2.96698	0.00301
VAMP2	17	8163545	8163546	0.1865	rs3027235	-3.61	rs3027246	0.102109	-5.06	1.90076	437	437	susie	0.12	7.1e-07	-2.96066	0.00307
DECR2	16	401825	401826	0.356	rs35021117	-4.5	rs1204504	0.21883	6.44	-2.95868	386	1	top1	0.22	1.5e-11	-2.95868	0.00309
CBS	21	44473300	44496472	0.1631	rs2851391	3.12	rs234784	0.00276	4.44	0.771	561	561	blup	0.044	4.4e-06	2.95535	0.00312
LSMD1	17	7760002	7761172	0.0417	rs9902027	-4.46	rs7406118	0.0188	-4.39	-2.9548	505	1	top1	0.019	0.0022	2.9548	0.00313
NPIPB9	16	28751786	28751787	0.2313	rs2411453	-3.45	rs2008514	0.167056	-5.95	-3.19298	198	6	lasso	0.2	1.5e-10	2.95428	0.00313
GAB2	11	77926335	78128868	0.0538	rs3740677	4.66	rs10899488	0.00775	3.61	3.65986	404	404	bslmm	0.013	0.01	2.94904	0.003188
BMS1P4	10	75458908	75490272	0.1709	rs12256103	-4.05	rs2894040	0.197	-9.51	-2.94737	245	1	top1	0.2	1.6e-23	2.94737	0.0032
FUT11	10	73772862	73772863	0.1988	rs12256103	-4.05	rs2894040	0.138744	-5.61	-2.94737	239	1	top1	0.14	1.2e-07	2.94737	0.0032
IL17RB	3	53880576	53899827	0.0574	rs1109959	-3.53	rs9878562	0.0272	4.6	-2.94643	502	1	top1	0.027	0.00029	-2.94643	0.00321
RASSF3	12	65004292	65091347	0.0529	rs7303577	-5.63	rs12315614	0.012327	4.26	-3.8408	347	5	lasso	0.028	0.00023	-2.9431	0.00325
PISD	22	32014476	32058252	0.0336	rs5753630	-4.53	rs5998196	0.005826	3.48	-2.177	347	347	blup	0.017	0.0037	-2.94123	0.00327
ADCK2	7	140372952	140395745	0.2018	rs534348	3.97	rs2930320	0.209611	-9.93	2.93897	363	1	top1	0.21	5.1e-25	-2.939	0.00329
SMIM19	8	42541711	42541712	0.5035	rs2923446	-3.09	rs2923427	0.496919	9.77	-2.9554	263	5	lasso	0.51	2.6e-30	-2.93813	0.0033
FBXO10	9	37510888	37588929	0.0958	rs309444	-3.25	rs11789074	0.082791	6.33	-2.9251	420	1	top1	0.083	4.1e-10	-2.92511	0.00344
TAP2	6	32781499	32806547	0.1109	rs17843604	4.44	rs4148876	0.0738	5.79	-2.9217	273	1	top1	0.074	3.7e-09	-2.92166	0.003482
PROCR	20	33759773	33765165	0.0483	rs6060257	3.48	rs17406518	0.043816	-4.85	2.9213	354	1	top1	0.044	4.3e-06	-2.9213	0.00349
DNAJC7	17	40128438	40169715	0.0495	rs7221385	3.26	rs9905601	0.00857	-3.82	-0.8529	337	337	blup	0.021	0.0013	2.9161	0.00354
CROCCP2	1	16951872	16971178	0.2233	rs2871776	4.28	rs9435734	0.0942	6.6	3.71171	264	30	enet	0.12	1.5e-14	2.91255	0.003585
COL14A1	8	121137346	121384273	0.0651	rs13263962	2.81	rs7001937	0.022952	-4.52	-2.0446	541	21	enet	0.037	2.1e-05	2.90647	0.00366
SELO	22	50639407	50656045	0.0595	rs738683	3.56	rs2295226	0.038854	-4.85	-2.89706	401	1	top1	0.039	1.4e-05	2.8971	0.003767
SLC6A9	1	44457171	44497164	0.05	rs325145	3.23	rs3862230	0.00546	-4.02	1.575	419	419	blup	0.027	0.0003	-2.89122	0.003837
EML4	2	42396489	42559688	0.0545	rs13412252	3.42	rs13416119	0.031836	4.64	-2.66839	493	2	lasso	0.036	3.3e-05	-2.88271	0.00394
ACTR8	3	53882201	53882202	0.2903	rs1109959	-3.53	rs893367	0.18774	-6.27	-2.95454	505	505	susie	0.2	2e-10	2.88141	0.00396
NUDT6	4	123813798	123844159	0.0301	rs1458758	-3.32	rs11946896	0.0111	-3.53	-2.8805	341	1	top1	0.011	0.015	2.88	0.00397
PLEKHG5	1	6526151	6580121	0.0872	rs200456	-3.31	rs4908554	0.0553	5.68	2.88075	444	1	top1	0.055	2.5e-07	2.88075	0.00397
PDGFRL	8	17576432	17576433	0.3169	rs7825273	-2.87	rs2517276	0.038509	4.18	-1.8167	818	15	enet	0.12	1e-06	-2.87663	0.00402
MTAP	9	21802634	22029593	0.0502	rs10117507	-3.98	rs871024	0.006998	-4.05	-1.78378	528	528	blup	0.03	0.00014	2.87413	0.00405
HSD17B6	12	57157107	57181574	0.0356	rs6581124	3.02	rs725957	0.00206	-2.98	-2.07965	333	5	lasso	0.0034	0.11	2.86933	0.00411
STAG3	7	100177562	100177563	0.3124	rs11771139	3.16	rs1061230	0.25195	6.82	2.472	271	36	enet	0.27	2e-14	2.86931	0.00411
AHCTF1	1	247002401	247094726	0.1398	rs1110068	3.16	rs1192831	0.00389	3.79	0.90071	423	423	bslmm	0.12	1.5e-14	-2.86739	0.004139
RPS27L	15	63445538	63449741	0.0576	rs6494413	-3.4	rs4556742	0.00116	-3.85	-2.19355	494	494	blup	0.013	0.01	2.86371	0.00419
LRRC47	1	3796503	3796504	0.215	rs11547615	-3.38	rs11547615	0.049	4.85	-3.37897	540	5	lasso	0.1	6.6e-06	-2.8636	0.00419
MICA	6	31399783	31399784	0.6494	rs2233965	4.08	rs2844509	0.014918	-4.76	1.7008	239	25	enet	0.15	2.8e-08	-2.85949	0.00424
GDF9	5	132196877	132202576	0.0884	rs11749545	4.43	rs254286	0.0904	-6.68	2.85841	405	1	top1	0.09	4e-11	-2.85841	0.00426
PYGB	20	25228705	25278648	0.0578	rs2072977	-3.08	rs35364051	0.037189	4.83	-2.8552	407	1	top1	0.037	2.6e-05	-2.85517	0.0043
SRA1	5	139929651	139937678	0.2906	rs246002	3.43	rs801458	0.332	12.25	-2.4505	330	16	lasso	0.33	6.7e-41	-2.85416	0.00432
WDR90	16	649324	649325	0.1237	rs12719801	-4.44	rs34775748	0.149132	5.36	-2.85359	453	1	top1	0.15	4e-08	-2.85359	0.00432
DEPDC5	22	32149936	32303020	0.0397	rs5753630	-4.53	rs7293134	0.051212	-5.18	2.85017	487	1	top1	0.051	7e-07	-2.8502	0.00437
SLC20A2	8	42273979	42397356	0.1386	rs2923446	-3.09	rs2923428	0.178019	-9.26	-2.84956	278	1	top1	0.18	9.1e-21	2.84956	0.00438
CASP3	4	185548849	185570629	0.0901	rs10008153	4.47	rs4647603	0.0204	-5.17	0.6667	578	578	blup	0.039	1.9e-05	-2.85	0.00441
OSCP1	1	36883506	36916086	0.0424	rs11588253	-3.68	rs16823042	0.0388	-5.08	2.84397	373	1	top1	0.039	1.5e-05	-2.84397	0.00446
ANKRD40	17	48770550	48785270	0.1658	rs12451302	3.84	rs2286650	0.127	-7.87	2.84034	409	1	top1	0.13	3e-15	-2.8403	0.00451
ELOVL7	5	60047615	60140101	0.0369	rs7719611	-3.27	rs7722373	0.0332	-4.81	-2.83784	355	1	top1	0.033	5.8e-05	2.83784	0.00454
ADAM15	1	155023421	155035252	0.5002	rs4971072	-3	rs3806256	0.143	8.28	1.46847	379	37	enet	0.25	9.1e-31	2.83562	0.00457
RCBTB1	13	49585582	49585583	0.3103	rs1198319	-3.78	rs9526582	0.1534	5.93	2.8349	382	1	top1	0.15	2.5e-08	2.8349	0.00458
TTC39B	9	15170841	15307358	0.0694	rs7046142	-3.51	rs11792305	-0.002217	-3.27	-0.0804	539	539	blup	0.023	0.00071	2.83283	0.00461
STK32C	10	134020995	134145356	0.1031	rs9419387	-3.09	rs1052281	0.0601	-5.43	-2.83036	448	1	top1	0.06	1e-07	2.83036	0.00465
SLC46A1	17	26721660	26733230	0.0943	rs739439	-5.36	rs1128162	0.131	7.85	-2.83036	270	1	top1	0.13	1.2e-15	-2.8304	0.00465
UQCRQ	5	132202318	132204536	0.0694	rs11749545	4.43	rs803217	0.00526	-4.26	2.88496	405	405	blup	0.026	0.00036	-2.82871	0.00467
ZNF605	12	133498018	133532892	0.1669	rs11833667	2.47	rs11833667	0.0665	5.84	2.47403	226	31	enet	0.089	9.1e-11	2.8282	0.00468
RPS6KA2	6	166822853	167275771	0.1355	rs9356531	3.18	rs9348198	0.0505	-5.88	2.82812	755	1	top1	0.051	1.1e-06	-2.82813	0.00468
RAB40C	16	639356	679273	0.0803	rs12719801	-4.44	rs7189540	0.0633	6.11	-2.8255	470	1	top1	0.063	4.8e-08	-2.8255	0.004721
DMAP1	1	44679124	44686351	0.0984	rs325145	3.23	rs4958	0.0989	7	-2.82114	427	1	top1	0.099	4.7e-12	-2.82114	0.00479
LRGUK	7	133812104	133948933	0.3883	rs11772444	4.15	rs1986692	0.218291	-10.14	-2.90678	508	508	bslmm	0.28	2.3e-34	2.8139	0.00489
NDUFA2	5	140024947	140027370	0.0175	rs246002	3.43	rs12659980	0.00761	-3.56	2.14286	343	343	bslmm	0.013	0.0078	-2.81169	0.00493
SCHIP1	3	158991035	159615155	0.149	rs992089	-3.31	rs13064339	0.115347	-7.44	2.89041	624	624	bslmm	0.12	6.9e-14	-2.8098	0.004958
TIPIN	15	66629007	66649054	0.1803	rs11634212	2.7	rs12914540	0.118	7.67	2.00775	523	523	blup	0.15	2.6e-17	2.80961	0.00496
TRABD	22	50624358	50638027	0.067	rs738683	3.56	rs137906	0.00236	3.71	0.05	396	20	enet	0.014	0.0065	2.8089	0.004971
CYP21A2	6	32038264	32038265	0.3145	rs6941112	4.79	rs497309	0.032867	4.32	-0.9741	189	69	enet	0.12	9e-07	-2.8055	0.00502
MRPL45P2	17	45527592	45569986	0.1115	rs3785874	3.05	rs9912101	0.187	-9.2	2.8036	372	1	top1	0.19	8.5e-22	-2.8036	0.00505
LOC401442	8	738547	738548	0.2338	rs6985334	-3.4	rs7834882	0.007458	-4.17	-2.766	588	4	lasso	0.035	0.0065	2.8014	0.00509
ZNF577	19	52359055	52391189	0.1183	rs4801889	-2.96	rs7250193	0.021424	-4.76	-0.98788	625	625	blup	0.033	6.7e-05	2.7948	0.00519
VRK1	14	96797303	96797304	0.2263	rs8019561	-3.33	rs10149364	0.156254	-5.51	2.79433	473	1	top1	0.16	1.8e-08	-2.7943	0.0052
KTN1	14	56046924	56151302	0.0755	rs11626451	4.15	rs7494183	0.05564	-5.84	-2.79259	577	1	top1	0.056	2.3e-07	2.79259	0.00523
METAP1D	2	171999582	171999583	0.2376	rs788160	3.29	rs11695630	0.117	5.74	2.78992	471	1	top1	0.12	1.3e-06	2.78992	0.00527
SLC2A13	12	40148822	40499661	0.1345	rs10784118	3.8	rs7958983	0.163	8.78	2.67544	401	4	lasso	0.17	2.7e-19	2.78424	0.00537
WDR91	7	135211533	135211534	0.2953	rs10245602	-2.55	rs6943567	0.028133	-3.8	-1.93333	438	438	susie	0.033	0.0077	2.78355	0.00538
PROS1	3	93591880	93692934	0.1056	rs35923044	4.99	rs9289536	0.085606	-6.39	-1.26829	165	165	bslmm	0.11	4.7e-13	2.7795	0.005443
PIWIL2	8	22132809	22213584	0.2431	rs12541373	-3.09	rs4871990	0.254916	11.07	-2.7788	527	1	top1	0.25	7.9e-31	-2.77876	0.00546
CAMK2G	10	75572258	75634349	0.049	rs12256103	-4.05	rs7080350	0.0569	5.67	-2.94783	228	3	lasso	0.059	1.5e-07	-2.77681	0.00549
AHI1	6	135605109	135818903	0.0575	rs6919578	-2.86	rs9494149	0.00716	-3.15	1.72519	363	363	bslmm	0.02	0.0018	-2.77556	0.00551
POPDC2	3	119665323	119665324	0.1465	rs6773852	-2.92	rs8007	0.03363	-4.24	-2.55455	516	516	susie	0.054	0.00092	2.77474	0.00552
ALDH6A1	14	74526871	74551196	0.1059	rs10140575	-2.99	rs2024246	0.0302	-5.2	2.30061	407	407	bslmm	0.068	1.5e-08	-2.7736	0.00554
OGN	9	95146248	95166937	0.0385	rs17462606	-3.38	rs3858097	0.035632	4.8	-3.1194	392	4	lasso	0.037	2.3e-05	-2.76828	0.00564
CAP1	1	40506254	40538321	0.0367	rs6657848	-3.17	rs12730176	0.00998	-3.84	1.22564	407	407	blup	0.013	0.0084	-2.76721	0.005654
ACOX3	4	8368008	8442452	0.078	rs11724290	-3.12	rs2631731	0.0335	5.72	1.813	511	511	blup	0.037	2.8e-05	2.76	0.0057
GALNT3	2	165794681	165794682	0.4024	rs1968294	-3.88	rs2304002	0.135	6.15	2.95455	433	13	lasso	0.19	3.3e-10	2.76483	0.0057
ZNF410	14	74318673	74398991	0.053	rs10140575	-2.99	rs12431457	0.0395	-4.92	-2.76364	389	1	top1	0.04	1.5e-05	2.7636	0.00572
HDLBP	2	242166681	242255115	0.0799	rs6437249	3.5	rs3755400	0.028614	-4.87	-1.36111	411	411	blup	0.041	9.3e-06	2.76262	0.005734
CUX2	12	111471827	111788358	0.0209	rs11065898	2.89	rs11065884	0.00599	3.82	2.2695	232	232	blup	0.017	0.0036	2.76184	0.00575
ZC3H7A	16	11844441	11891114	0.0858	rs33659	3.39	rs8059525	0.01534	-4.67	-2.6814	494	4	lasso	0.023	0.00067	2.76031	0.00577
ITPR2	12	26488284	26986131	0.0817	rs7302426	2.76	rs7302426	0.0549	-5.6	2.75862	546	1	top1	0.055	3.7e-07	-2.75862	0.0058
PDK2	17	48172100	48188733	0.0932	rs8081438	3.82	rs11871404	0.0717	6.12	-2.7584	424	1	top1	0.072	6.1e-09	-2.7584	0.00581
TIE1	1	43766565	43788781	0.0447	rs11210831	-3.49	rs3768046	0.0484	-5.84	2.75652	469	1	top1	0.048	1.4e-06	-2.75652	0.00584
NR2C1	12	95414004	95467404	0.2199	rs4762624	2.86	rs2043368	0.0946	6.76	-1.51786	631	631	blup	0.14	2.9e-16	-2.75433	0.00588
NETO2	16	47115430	47177936	0.0531	rs16953067	2.73	rs17739525	0.01002	-4.42	-2.1024	173	173	blup	0.039	1.4e-05	2.74727	0.00601
TEK	9	27109146	27230172	0.0938	rs2453554	13.67	rs10967719	0.01407	-5	-0.00714	714	714	blup	0.047	2e-06	2.74696	0.00602
PCDHA2	5	140174443	140391929	0.0413	rs246002	3.43	rs778597	0.0337	5.1	2.82883	478	478	blup	0.034	5e-05	2.74504	0.00605
AGAP9	10	47523637	47523638	0.5193	rs11204207	-3.45	rs4342964	0.279945	-7.31	2.75946	184	15	lasso	0.31	1.3e-16	-2.73321	0.00627
HSDL2	9	115142188	115234685	0.0797	rs7042346	-3.25	rs12335731	0.008618	-4.73	-0.43478	539	539	blup	0.032	7.6e-05	2.73141	0.00631
CANX	5	179125427	179158639	0.2181	rs7715356	3.29	rs3797774	0.242	10.43	2.7273	453	1	top1	0.24	1.6e-28	2.72727	0.00639
TBC1D5	3	17198653	17784240	0.0284	rs9310527	-3.45	rs2733529	0.0357	-4.64	-2.72566	309	1	top1	0.036	3.8e-05	2.72566	0.00642
TSNAXIP1	16	67806764	67806765	0.1821	rs7200210	-4.78	rs10468274	0.078805	4.33	-2.72414	220	1	top1	0.079	7e-05	-2.72414	0.00645
GAPDHP58	1	119496840	119496841	0.4281	rs10923876	-3.4	rs911241	0.177	5.95	2.72414	432	1	top1	0.18	1.9e-09	2.72414	0.00645
RMI2	16	11249648	11249649	0.7079	rs415595	3.35	rs243330	0.433987	9.23	3.18182	513	42	enet	0.52	3.5e-31	2.72329	0.00646
DUS2	16	67987760	67987761	0.2778	rs7200210	-4.78	rs11075672	0.159989	-5.82	0.69369	244	244	susie	0.17	5.3e-09	-2.72105	0.00651
ZNF696	8	143289675	143289676	0.1638	rs4495442	-2.93	rs2450771	0.063242	5.01	-2.7197	380	1	top1	0.063	0.00035	-2.7197	0.00653
C15orf40	15	83657714	83680393	0.3806	rs2379994	-5.26	rs869498	0.442	14.02	2.7006	322	7	lasso	0.44	3.4e-58	2.7162	0.0066
STAT6	12	57489186	57522883	0.1125	rs775251	-4	rs12307379	0.083312	6.29	2.6704	344	3	lasso	0.11	9.1e-14	2.7127	0.006675
TELO2	16	1493343	1493344	0.8007	rs6600181	2.48	rs1040499	0.418182	-8.75	-1.95	488	34	enet	0.42	1.3e-23	2.70927	0.00674
WIPF1	2	174682915	174682916	0.214	rs13006261	3.16	rs11675139	0.129	5.48	2.36937	330	330	susie	0.14	1.5e-07	2.70923	0.00674
CEP68	2	65283494	65314142	0.0937	rs17029771	3.36	rs6546127	0.056039	-5.43	2.70909	430	1	top1	0.056	2.8e-07	-2.70909	0.00675
CA3	8	85373435	85373436	0.1692	rs3087782	3.69	rs4150895	0.017361	-3.34	-1.6301	208	208	susie	0.06	0.0005	2.70856	0.00676
LIG1	19	48618702	48673560	0.0695	rs2386522	-2.96	rs274893	0.0413	4.52	2.70797	532	1	top1	0.041	7.9e-06	2.70797	0.00677
TNFRSF25	1	6521213	6526255	0.09	rs4243829	-3.38	rs4908554	0.0316	4.68	2.83987	416	22	enet	0.059	1.1e-07	2.70486	0.00683
WFIKKN1	16	681011	684116	0.1041	rs12719801	-4.44	rs2269556	0.136179	8.16	-2.7034	462	1	top1	0.14	3e-16	-2.70345	0.00686
CTNNAL1	9	111704850	111775764	0.1031	rs11788284	3.55	rs1140064	0.001738	5.09	-1.69081	648	7	lasso	0.058	1.3e-07	-2.70265	0.00688
MYO18A	17	27400527	27507407	0.0521	rs11651505	3.48	rs4965417	0.0355	-5.36	2.4054	329	329	blup	0.052	8.1e-07	-2.7003	0.00693
SERP1	3	150259779	150320961	0.0677	rs10513361	3.48	rs10935809	0.00932	-4.04	3.18248	443	443	bslmm	0.019	0.002	-2.69929	0.00695
NDUFAF2	5	60240955	60448864	0.0781	rs7719611	-3.27	rs4647128	0.066	-5.59	-1.6237	348	4	lasso	0.066	2.3e-08	2.69868	0.00696
PPT1	1	40538381	40563142	0.0622	rs2297755	-3.19	rs7513553	0.00353	-3.86	2.16147	419	419	bslmm	0.018	0.0022	-2.69373	0.00707
ANKRD32	5	93954390	94031573	0.052	rs10476612	3.01	rs7725095	0.0408	4.85	2.69106	400	1	top1	0.041	9e-06	2.69106	0.00712
RANBP2	2	109335936	109402267	0.0381	rs2718755	3.49	rs2718755	0.01359	-4.12	3.48649	395	395	blup	0.025	0.00042	-2.69086	0.007127
CCDC138	2	109403218	109492847	0.0337	rs2718755	3.49	rs826556	0.029761	-4.25	2.68992	350	1	top1	0.03	0.00016	-2.68992	0.00715
CENPT	16	67862059	67881361	0.0262	rs7200210	-4.78	rs7191281	0.0155	3.86	-2.68902	227	1	top1	0.016	0.005	-2.68902	0.007166
POC1B	12	89813497	89920039	0.0656	rs7305095	-3.1	rs11105304	0.00792	-4.08	1.85586	360	360	blup	0.02	0.0015	-2.68855	0.00718
HMGN4	6	26538571	26547164	0.1301	rs806978	-4.1	rs1056667	0.19921	9.57	-2.6875	481	1	top1	0.2	2.7e-23	-2.6875	0.007199
ROCK1	18	21111850	21111851	0.128	rs11660183	-3.05	rs1481280	0.031604	3.44	-2.61403	135	135	susie	0.043	0.0029	-2.68725	0.0072
CNTN5	11	98891705	100229616	0.2131	rs978426	-3.07	rs6590690	0.004577	4.27	-0.29048	1337	1337	bslmm	0.088	7.9e-11	-2.68465	0.00726
PSEN1	14	73603142	73690399	0.0659	rs1007934	-3.45	rs2806047	0.0797	6.08	-2.68376	400	1	top1	0.08	8.8e-10	-2.6838	0.00728
YIPF4	2	32277909	32277910	0.2308	rs6737916	-3.53	rs2710606	0.00829	-3.84	3.29915	316	22	enet	0.023	0.023	-2.68328	0.00729
RNF185	22	31160192	31160193	0.262	rs5753630	-4.53	rs5997893	0.15064	5.9	-3.16949	364	364	susie	0.16	2.1e-08	-2.68252	0.00731
ATXN2	12	111890017	112037480	0.0185	rs11065898	2.89	rs4766573	0.00358	3.39	2.35	228	228	blup	0.016	0.004	2.67867	0.00739
CCDC66	3	56557160	56557161	0.4957	rs17056859	2.63	rs6791987	0.37644	-8.37	2.54867	435	4	lasso	0.4	2.2e-22	-2.67267	0.00753
DTWD2	5	118172568	118324240	0.0972	rs4895183	-3.21	rs7706037	0.0691	-6.44	-1.7027	445	15	enet	0.084	1.8e-10	2.67183	0.00754
GIPC1	19	14588570	14606961	0.0559	rs10406927	-4.13	rs7254715	0.035913	5.01	-3.03478	389	2	lasso	0.049	1.6e-06	-2.67171	0.00755
KNG1	3	186717422	186717423	0.3724	rs9858895	-3.68	rs3821815	0.23151	-6.87	-2.63865	546	546	susie	0.25	4.1e-13	2.67166	0.00755
RYR3	15	33603176	34158303	0.1268	rs1514032	-3.32	rs967232	0.0805	6.74	-2.82258	655	15	enet	0.11	4.1e-13	-2.67082	0.00757
RYK	3	133875977	133969586	0.052	rs4384926	-3.02	rs7639683	0.0411	4.87	-2.66964	470	1	top1	0.041	1e-05	-2.66964	0.00759
LDOC1L	22	44888449	44894005	0.1443	rs139142	-3.41	rs6007167	0.061058	-6.5	-2.7193	776	13	enet	0.093	2e-11	2.6693	0.007602
MRVI1	11	10594637	10715535	0.0569	rs11043066	3.83	rs1531479	0.030335	4.52	2.66372	573	1	top1	0.03	0.00014	2.66372	0.007728
GNAZ	22	23070360	23070361	0.408	rs13054331	-3.13	rs3788337	0.18883	-6.03	-2.77391	364	364	susie	0.2	9.4e-11	2.66043	0.0078
ANKS1B	12	99128568	100378432	0.1278	rs7306969	-3.59	rs11110033	0.136	-7.87	-1.85377	376	27	enet	0.14	1.1e-16	2.66024	0.00781
NOTCH2NL	1	145209110	145295525	0.0776	rs10910836	-2.81	rs7211	0.0262	4.2	-2.11945	112	4	lasso	0.028	0.00018	-2.65967	0.00782
ZMAT2	5	140700333	140700334	0.0842	rs246002	3.427	rs778596	0.095674	4.87	2.6036	363	12	lasso	0.11	3.6e-06	2.65745	0.00787
LINC02908	9	137027463	137027464	0.2088	rs4880190	-3.02	rs1138628	0.129	-5.93	-2.5346	364	364	susie	0.13	2.2e-07	2.65324	0.00797
ZNF415	19	53611131	53636173	0.2551	rs10405945	3.35	rs12985137	0.149	-8.29	-2.05405	504	5	lasso	0.21	1.4e-25	2.6498	0.008054
DDX52	17	35972362	36003493	0.1059	rs12602536	2.95	rs7216445	0.0718	6.28	2.6496	301	1	top1	0.072	6e-09	2.6496	0.00806
RNF139-DT	8	124474575	124474576	0.4633	rs4132855	-2.65	rs4132855	0.211522	-6.33	-2.646	521	1	top1	0.21	3.5e-11	2.64602	0.00814
PPP2R5A	1	212458878	212535205	0.0725	rs6691852	-2.93	rs2271148	-0.00224	3.28	0.87019	446	446	bslmm	0.0078	0.035	2.64316	0.008214
RPSA	3	39448203	39454032	0.1952	rs631312	6.59	rs3772143	0.182475	-9.13	-2.6422	424	1	top1	0.18	1.1e-21	2.6422	0.008237
DMXL2	15	51739920	51914967	0.0529	rs11855041	2.64	rs11855041	0.041297	4.88	2.6378	514	1	top1	0.041	7.9e-06	2.6378	0.00834
CEBPB-AS1	20	50190284	50190285	0.2891	rs17786105	6.16	rs6020348	0.090291	4.31	-2.63717	439	1	top1	0.09	2.1e-05	-2.63717	0.00836
HIST1H4C	6	26104175	26104565	0.0858	rs806978	-4.1	rs198820	0.06347	-5.49	-2.1754	684	5	lasso	0.075	1.9e-09	2.6352	0.008408
NUB1	7	151038846	151075548	0.1467	rs4725394	3.78	rs386956	0.084955	7.41	-1.84615	555	6	lasso	0.13	4.7e-16	-2.6336	0.00845
UPK3BL1	7	102642790	102642791	0.4624	rs2529115	2.33	rs11760934	0.091967	4.9	-2.03704	206	20	enet	0.27	5.2e-14	-2.63284	0.00847
PPP2R4	9	131873227	131911225	0.1402	rs7039420	3.04	rs3124512	0.163553	8.56	2.6311	397	1	top1	0.16	4.4e-19	2.63115	0.00851
NKIRAS1	3	23933571	23988053	0.0836	rs4858533	-2.98	rs6550805	0.0701	6.09	-2.63063	493	1	top1	0.07	9.1e-09	-2.63063	0.00852
SLC2A4	17	7281666	7281667	0.2287	rs9902027	-4.46	rs222852	0.161566	-5.98	-2.5	464	12	enet	0.18	1.5e-09	2.63087	0.00852
CCDC50	3	191046873	191116459	0.1277	rs293813	-3.21	rs9868286	0.083961	-6.29	-2.62308	481	1	top1	0.084	2.1e-10	2.6231	0.008714
AHRR	5	304175	304176	0.3214	rs7710005	-3.25	rs28416084	0.124431	5.94	-3.05952	290	290	susie	0.21	2.4e-11	-2.62282	0.00872
CASP6	4	109703582	109703583	0.1299	rs2298989	-3.77	rs7439493	0.081277	-4.32	-2.6216	389	1	top1	0.081	5.4e-05	2.62162	0.00875
THAP3	1	6624865	6624866	0.1452	rs200456	-3.31	rs10523	0.106	4.67	-2.61983	435	1	top1	0.11	3.9e-06	-2.61983	0.0088
SPEF1	20	3758150	3762102	0.1423	rs6084506	3.37	rs579111	0.117669	7.94	2.2957	516	2	lasso	0.13	1.3e-15	2.6187	0.00883
ENTREP3	1	155255482	155255483	0.1155	rs4971072	-3	rs734074	0.0307	4.09	-2.61832	302	4	lasso	0.061	0.00042	-2.61817	0.00884
PCDHAC1	5	140306301	140391929	0.039	rs246002	3.43	rs753279	-0.00196	-3.4	-2.46429	442	442	bslmm	0.014	0.0064	2.61617	0.00889
GLB1	3	33038099	33138694	0.0696	rs6550191	2.91	rs11129545	0.0437	4.93	2.61538	362	1	top1	0.044	5.5e-06	2.61539	0.00891
ERCC6L2	9	95875977	95875978	0.2892	rs7872344	4.16	rs7871709	0.161	6.44	2.1849	526	526	susie	0.21	3.5e-11	2.61523	0.00892
CCDC103	17	42977079	42981047	0.4487	rs6503400	3.03	rs17628255	0.414	13.71	2.46429	367	8	lasso	0.43	4.3e-57	2.6117	0.00901
PLEKHH2	2	43864438	43995126	0.3439	rs6728308	3.4	rs7582880	0.215608	-10.32	2.70992	522	522	bslmm	0.25	6.1e-30	-2.60968	0.009063
AKAP9	7	91570188	91739987	0.0298	rs2974129	2.68	rs418	0.034436	4.46	2.60909	288	1	top1	0.034	5e-05	2.60909	0.009078
PIK3IP1	22	31677578	31688520	0.0496	rs5753630	-4.53	rs5994376	0.010378	-3.94	-2.82883	347	347	blup	0.038	1.6e-05	2.6085	0.009093
KCNMB4	12	70760061	70828072	0.2189	rs11178317	3.94	rs3752702	0.034475	-5.86	1.8896	629	40	enet	0.14	3.6e-17	-2.6074	0.009123
NATD1	17	21253409	21253410	0.1565	rs12946498	-2.56	rs1009133	0.014577	4.37	1.57143	214	9	enet	0.1	6.9e-06	2.60364	0.00922
COX6C	8	100890222	100906242	0.1608	rs11783233	3.31	rs7157	0.12249	-7.73	-2.48252	353	4	lasso	0.12	1.8e-14	2.60304	0.00924
DKFZP686I15217	6	2988200	2991405	0.0774	rs2295767	-3.13	rs9378350	0.00891	-4.18	-1.7016	674	26	enet	0.035	3.8e-05	2.6022	0.009263
ITFG1	16	47189297	47495135	0.0247	rs16953067	2.73	rs13333003	0.002361	4.25	2.1163	228	228	bslmm	0.013	0.0097	2.60078	0.0093
CIAO2A	15	64094017	64094018	0.1071	rs8024070	-3.39	rs11632911	0.012459	-3.87	-1.85807	290	46	enet	0.037	0.0053	2.60046	0.00931
B3GNTL1	17	83051809	83051810	0.5129	rs9906258	-3.04	rs3935099	0.002069	-4.54	-1.94488	252	33	enet	0.16	1.2e-08	2.59408	0.00948
NSUN6	10	18834263	18940550	0.2364	rs12359581	3.31	rs1971272	0.215	-9.97	2.59333	582	1	top1	0.22	3.1e-25	-2.59333	0.00951
PLEC	8	144989320	145050913	0.019	rs11786896	4.19	rs7002002	0.037092	-4.24	2.58824	252	1	top1	0.037	2.7e-05	-2.58824	0.00965
AMPD3	11	10471867	10529126	0.3434	rs11043020	3.61	rs11604833	0.253168	10.89	-2.40541	520	39	enet	0.28	4.4e-34	-2.58516	0.00973
PRKG2	4	82009836	82136218	0.1376	rs11725587	-2.78	rs2044211	0.025572	-4.66	-1.8929	398	398	bslmm	0.05	1e-06	2.58454	0.00975
WDR61	15	78575577	78591940	0.1311	rs7169661	-2.9	rs7183765	0.101	-6.92	2.66412	399	3	lasso	0.11	7.3e-13	-2.58323	0.00979
LIMK2	22	31212273	31212274	0.2	rs5753630	-4.53	rs5753609	0.0741	-5.08	-3.04878	355	355	susie	0.11	4.4e-06	2.58103	0.00985
GPR75-ASB3	2	53897449	54087170	0.1303	rs1521937	3.13	rs6545366	0.107709	-7.22	-2.22222	472	3	lasso	0.12	5e-14	2.58026	0.00987
POT1	7	124929871	124929872	0.0931	rs11771079	3.78	rs1541417	0.095745	-4.43	2.57983	349	1	top1	0.096	1.2e-05	-2.57983	0.00988
EFNA1	1	155100348	155107386	0.1705	rs4971072	-3	rs4460629	0.316	-12	-2.46364	353	8	lasso	0.32	1.4e-39	2.57734	0.009956
RASSF4	10	45455218	45490172	0.0861	rs12256114	-3.46	rs11239303	0.0204	-5.03	2.17625	473	4	lasso	0.025	0.00044	-2.5768	0.00997
AKAP8	19	15379797	15379798	0.1812	rs11670799	3.15	rs4809184	0.157391	5.7	2.57692	552	1	top1	0.16	1.6e-08	2.57692	0.00997
UTRN	6	144612872	145174170	0.111	rs12528747	3.48	rs11155382	0.0797	6.17	2.57419	405	1	top1	0.08	8.7e-10	2.57419	0.01
RUSC1-AS1	1	155321686	155321687	0.185	rs4971072	-3	rs11264359	0.197	6.3	-2.5748	261	1	top1	0.2	2e-10	-2.5748	0.01
FBXO28	1	224301788	224349749	0.0279	rs10916515	-4.71	rs12038372	0.0134	-3.77	-2.57391	356	1	top1	0.013	0.0079	2.57391	0.01006
BIRC6	2	32582095	32843965	0.064	rs6737916	-3.53	rs10172510	-0.000966	-3.32	3.45536	374	374	blup	0.019	0.0021	-2.57111	0.0101
CDS1	4	85504056	85572493	0.1061	rs6835003	-3.84	rs6853486	0.0381	6.51	-1.0351	303	11	enet	0.094	2.4e-11	-2.57	0.0101
ATP9B	18	76829396	77138282	0.413	rs2164939	2.62	rs4799014	0.575754	16.14	-2.34109	582	582	bslmm	0.6	1.1e-91	-2.5739	0.0101
CLCN3	4	170541671	170644338	0.0361	rs6831487	5.45	rs10520163	0.035935	4.81	2.5727	378	1	top1	0.036	3e-05	2.57273	0.0101
ALDH4A1	1	18902780	18902781	0.4668	rs1138333	3.42	rs17492518	0.327	7.87	1.66667	536	536	susie	0.33	6.3e-18	2.57204	0.0101
CCDC180	9	97307360	97307361	0.1711	rs12379264	-2.83	rs7865758	0.177	-6.07	-2.5732	327	1	top1	0.18	1.8e-09	2.57325	0.0101
C8orf58	8	22457113	22461662	0.0915	rs12541373	-3.09	rs2280104	0.060078	5.87	1.5913	524	524	bslmm	0.064	3.3e-08	2.57126	0.01013
USP37	2	219314973	219433084	0.0393	rs1344642	3.76	rs1344645	0.03828	4.87	3.41071	372	372	blup	0.042	8.7e-06	2.56906	0.0102
TBC1D23	3	99979660	100044096	0.1525	rs17315236	2.66	rs2289506	0.128	7.84	2.2069	352	352	bslmm	0.14	2.2e-16	2.56867	0.0102
ODF2L	1	86396341	86396342	0.3021	rs6680321	-3.05	rs7515651	0.301	-7.52	2.4087	443	6	lasso	0.31	2.1e-16	-2.56969	0.0102
YWHAH	22	32340478	32353590	0.1524	rs5753630	-4.53	rs2301415	0.162243	-8.64	-2.2066	478	478	bslmm	0.16	4.4e-19	2.56874	0.01021
BRAF	7	140433812	140624564	0.0775	rs534348	3.97	rs558	-0.000296	3.71	0.35833	496	496	bslmm	0.006	0.055	-2.5687	0.01021
SNX9	6	158244293	158366109	0.0901	rs4256459	-2.87	rs3805780	0.0576	-5.47	2.5649	572	1	top1	0.058	1.4e-07	-2.56489	0.010321
EIF4G3	1	21132784	21503381	0.0693	rs3026912	3.06	rs12124123	-0.00227	-3.61	0.84444	410	410	bslmm	0.025	0.00047	-2.56365	0.010358
TMEM209	7	129804554	129845338	0.1518	rs13245505	-3.63	rs17164729	0.1023	-6.97	-2.62255	368	4	lasso	0.1	1.6e-12	2.5617	0.01042
FMO5	1	146655883	146697230	0.1365	rs11239968	2.82	rs6703187	0.112	7.72	-2.34783	383	9	lasso	0.13	5.9e-16	-2.56117	0.01043
ARV1	1	231114822	231136479	0.1987	rs1202519	-2.84	rs11122186	0.172	-9.31	1.88202	626	4	lasso	0.23	3.4e-28	-2.56068	0.01045
GDI2	10	5842131	5842132	0.2778	rs11257854	3.32	rs2275774	0.119117	-5.13	2.05755	698	698	susie	0.12	6.7e-07	-2.55779	0.01053
KRT83	12	52321397	52321398	0.6135	rs303790	3.68	rs11611330	0.282512	-7.78	2.45536	795	10	lasso	0.41	1e-22	-2.5564	0.01057
C17orf97	17	263233	273516	0.4876	rs16952930	3.34	rs11150882	0.412	13.68	-2.34759	306	22	enet	0.44	1.6e-58	-2.5571	0.0106
MTCH2	11	47638857	47664206	0.0403	rs4752801	-2.84	rs2290850	0.038304	4.77	-2.55556	293	1	top1	0.038	2e-05	-2.55556	0.010602
LINC00504	4	14888168	14888169	0.1587	rs6449092	3.05	rs10021661	0.086391	4.3	-2.5536	482	1	top1	0.086	3.2e-05	-2.55357	0.01066
UNC13C	15	54305100	54920806	0.2488	rs2616881	3.49	rs4776200	0.148664	8.26	2.72414	887	887	bslmm	0.15	6.3e-18	2.55392	0.0107
ZNF584	19	58920062	58929692	0.0385	rs6510152	2.62	rs1051500	0.041253	4.96	2.54955	311	1	top1	0.041	9.8e-06	2.54955	0.01079
ADAM17	2	9629410	9695917	0.0633	rs883853	-3.09	rs1130094	0.047551	-5.65	2.54545	464	1	top1	0.048	2.1e-06	-2.54545	0.0109
C9orf50	9	129620775	129620776	0.2578	rs7870884	4.76	rs4332227	-0.00307	-3.57	1.7903	467	467	susie	0.0041	0.19	-2.54463	0.0109
POU5F1	6	31180730	31180731	0.3363	rs2233965	4.08	rs2233969	0.008881	-4.28	3.7361	173	17	enet	0.098	9.8e-06	-2.54158	0.011
LINC02481	4	6690518	6690519	0.25	rs4689024	-2.94	rs724858	0.092837	5.08	2.4397	548	548	susie	0.1	4.9e-06	2.54129	0.01104
LY6H	8	144239330	144242053	0.101	rs4495442	-2.93	rs3923107	0.048285	-5.8	-2.5678	416	416	bslmm	0.052	6.6e-07	2.53982	0.01109
SEC22C	3	42589458	42642572	0.0554	rs6792514	2.75	rs342523	0.0305	-5.49	-2.5036	475	23	enet	0.036	3.9e-05	2.53833	0.0111
COQ8A	1	226897535	226897536	0.2002	rs3768414	-2.86	rs589616	0.0248	4.27	-1.79279	491	491	susie	0.059	0.00053	-2.54051	0.0111
NDUFAB1	16	23592334	23607639	0.0471	rs195990	4.39	rs426745	-0.00165	3.98	2.28643	424	424	bslmm	0.017	0.0039	2.53756	0.011163
RPRD2	1	150336989	150449041	0.0583	rs267738	3.42	rs7513205	0.0356	-4.55	2.53509	295	1	top1	0.036	3.2e-05	-2.53509	0.01124
BBS2	16	56518258	56554008	0.1014	rs904773	3.33	rs7188330	0.0668	-5.66	2.5348	484	1	top1	0.067	2.1e-08	-2.5348	0.011251
TMEM130	7	98444110	98467673	0.0647	rs12704998	-2.5	rs12704998	0.035853	-5.07	-2.50435	341	3	lasso	0.057	1.7e-07	2.5341	0.01127
GSDMD	8	144635556	144645231	0.2652	rs11786896	4.19	rs6991958	0.177751	-9.18	-2.0676	361	6	lasso	0.25	1.4e-30	2.53436	0.01127
CRAT	9	131857072	131873070	0.0803	rs7039420	3.04	rs3124510	0.076647	-6.33	2.53279	389	1	top1	0.077	1.3e-09	-2.53279	0.0113
LRRC27	10	134145613	134195010	0.2171	rs9419387	-3.09	rs2260876	0.144	8.46	-2.77876	481	4	lasso	0.17	9.3e-20	-2.53053	0.01139
KIF3A	5	132028322	132073265	0.0698	rs11749545	4.43	rs7737031	0.0804	-6.51	-2.2788	412	6	lasso	0.083	3.5e-10	2.52583	0.0115
BCR	22	23522551	23660224	0.0687	rs13054331	-3.13	rs4822371	0.030653	-5	1.83206	452	13	enet	0.06	8.8e-08	-2.5271	0.011501
PLA2G12A	4	109730076	109730077	0.2575	rs2298989	-3.77	rs2301717	0.106463	-5.36	-2.4561	392	392	susie	0.13	2.8e-07	2.52657	0.01152
CCDC53	12	102406716	102455899	0.2105	rs6219	-3.56	rs11111170	0.147794	-8.39	-2.097	448	448	blup	0.19	2.4e-22	2.5262	0.011531
AKAP3	12	4649046	4649047	0.4564	rs12818999	2.96	rs979877	0.34095	-7.91	-2.52252	696	1	top1	0.34	2.5e-18	2.5225	0.01165
C5orf64	5	60933635	61002362	0.0748	rs6449570	-3.39	rs16893687	0.0315	-4.36	2.5214	432	1	top1	0.032	0.0001	-2.52137	0.0117
FAM161B	14	74399694	74417117	0.0585	rs10140575	-2.99	rs11159052	0.010094	3.84	-1.71818	409	409	blup	0.028	0.00021	-2.5185	0.0118
DPYSL5	2	26847746	26847747	0.2716	rs10186142	3.33	rs4513249	0.297	-7.63	-2.46491	379	379	susie	0.3	6e-16	2.5193	0.0118
SPATA3-AS1	2	230996031	230996032	0.1978	rs3111780	-3.35	rs4973351	-0.00526	-3.49	-3.00758	433	22	enet	0.024	0.021	2.51759	0.0118
KCNH8	3	19190016	19577135	0.0728	rs1033195	-2.97	rs2034008	0.0332	4.1	-1.55438	251	12	enet	0.041	1e-05	-2.51435	0.0119
TMEM176B	7	150801359	150801360	0.398	rs4725394	3.78	rs2888674	0.108501	5.24	-0.11607	533	44	enet	0.2	9e-11	-2.51291	0.01197
LRP4	11	46918641	46918642	0.1008	rs11039035	2.51	rs11039035	0.004661	3.4	2.5122	278	1	top1	0.0047	0.18	2.51219	0.012
ANK3	10	61786055	62493284	0.0791	rs7898622	-3.3	rs1340654	0.00463	4.6	-1.224	600	18	enet	0.045	3.6e-06	-2.50988	0.0121
DNM1	9	130965662	131017527	0.2006	rs13283456	3.06	rs3003615	0.085948	6.31	-1.7652	295	295	bslmm	0.12	3.9e-14	-2.50801	0.0121
C1QTNF7	4	15341559	15447791	0.1443	rs7696938	3.09	rs872678	0.110097	-8.2	-1.6748	540	3	lasso	0.18	2.1e-21	2.50881	0.0121
MGST1	12	16347141	16347142	0.3737	rs11056808	3.04	rs12310044	0.072442	5.06	-1.28037	399	399	susie	0.12	7.6e-07	-2.5039	0.01228
SPATS2	12	49760687	49921207	0.0409	rs2655060	-2.68	rs11834161	0.027041	4.98	2.4104	372	9	enet	0.034	4.3e-05	2.5035	0.012297
RPAIN	17	5322960	5336340	0.0384	rs11867311	-3.99	rs9891728	0.0333	4.18	2.5044	534	1	top1	0.033	6.6e-05	2.5044	0.0123
TRIM65	17	75897002	75897003	0.4828	rs9895541	-3.46	rs3760128	0.260307	8	-2.17797	387	387	susie	0.32	7.1e-17	-2.50282	0.0123
PVRL2	19	45349392	45392485	0.0996	rs7412	-3.14	rs3729640	0.0292	4.87	-2.01449	432	2	lasso	0.031	9.3e-05	-2.50332	0.012303
GUCA1A	6	42123143	42147794	0.1885	rs6932636	3.93	rs3749920	0.17	8.92	2.6852	432	16	enet	0.19	7.9e-23	2.5031	0.012311
KRT81	12	52291533	52291534	0.5385	rs303790	3.68	rs11611330	0.359714	8.51	2.45536	767	767	susie	0.39	1.8e-21	2.5014	0.01237
SDCCAG3	9	139296373	139305054	0.1151	rs28536668	-2.93	rs3812561	0.03709	4.25	-2.50138	366	1	top1	0.037	2.2e-05	-2.50138	0.0124
RGS7	1	240938816	241520478	0.0809	rs10926260	-2.71	rs4659585	0.0422	-4.99	2.5	669	1	top1	0.042	7.7e-06	-2.5	0.012419
C2orf71	2	29284555	29297127	0.0869	rs13010035	2.74	rs13016696	0.029408	-5.03	2.5	633	1	top1	0.029	0.00015	-2.5	0.012419
RUNX1T1	8	92967194	93115454	0.0749	rs1125730	-2.91	rs1125730	0.018557	-4.36	-2.9091	342	342	blup	0.027	0.00025	2.49966	0.01243
FBF1	17	75941055	75941056	0.4701	rs9895541	-3.46	rs1135889	0.262937	7.61	-1.95652	399	14	enet	0.32	2.3e-17	-2.49773	0.0125
MMAB	12	109573873	109573874	0.1794	rs12818314	-2.72	rs11836136	0.104816	-5.5	-2.45082	440	440	susie	0.13	2.6e-07	2.4963	0.01255
VPS45	1	150039341	150117505	0.0624	rs9436127	2.67	rs2318763	0.0491	5.28	-2.01818	181	4	lasso	0.049	1.4e-06	-2.49543	0.01258
LRFN5	14	42076763	42373752	0.1053	rs2065968	-2.48	rs17181601	0.0931	-6.61	-2.29927	460	10	lasso	0.095	1.8e-11	2.4915	0.0127
PRELID2	5	145138581	145214899	0.0864	rs338894	2.86	rs6867440	0.0711	-5.77	2.4911	370	1	top1	0.071	7.2e-09	-2.49112	0.0127
MRPL48	11	73498916	73575656	0.1822	rs17132911	3.18	rs935988	0.095709	-7.34	-1.09023	351	8	lasso	0.17	1.8e-20	2.4926	0.0127
ITGA3	17	48133339	48167849	0.1723	rs8081438	3.82	rs879926	0.0734	-6.18	-2.49123	431	1	top1	0.073	2.9e-09	2.4912	0.0127
MGST3	1	165600109	165625372	0.0949	rs12065621	2.68	rs8133	0.0435	-5.35	2.41441	635	635	bslmm	0.054	3.1e-07	-2.48961	0.01279
CDK10	16	89753075	89762772	0.0433	rs12207	3.16	rs441526	-0.000976	-3.35	0.15385	412	412	bslmm	0.01	0.018	2.48862	0.012824
C7orf25	7	42948871	42971805	0.1122	rs10255565	2.87	rs583301	0.103885	7.3	-2.4875	457	1	top1	0.1	1.3e-12	-2.4875	0.01286
MRPL32	7	42971938	42977453	0.2473	rs10255565	2.87	rs583301	0.299305	11.64	-2.4875	450	1	top1	0.3	3.6e-36	-2.4875	0.012864
GPR37	7	124765626	124765627	0.1323	rs11771079	3.78	rs716991	0.126714	-5.57	2.56303	365	365	susie	0.14	7.1e-08	-2.48699	0.01288
MFSD4B	6	111259347	111259348	0.1299	rs11757203	-3.83	rs240972	0.0683	-4.58	2.48718	382	1	top1	0.068	0.00021	-2.48718	0.01288
SH3YL1	2	218135	264810	0.1632	rs2867105	3.58	rs3791221	0.125165	7.7	-2.48718	364	1	top1	0.13	1e-14	-2.48718	0.0129
TSPAN3	15	77336359	77363570	0.4936	rs2137111	-2.68	rs17394448	0.235	10.33	-1.60177	260	260	bslmm	0.39	7.5e-49	-2.47997	0.0131
CROCC	1	17066767	17267729	0.0748	rs2871776	4.28	rs6684770	0.015	4.71	3.86508	351	351	blup	0.05	1.2e-06	2.48034	0.013126
LINC00320	21	20803215	20803216	0.2402	rs2826500	-2.65	rs2826516	0.032845	4.66	-1.9459	529	529	susie	0.045	0.0024	-2.4797	0.01315
ZNF551	19	58193336	58201169	0.0557	rs1529329	2.35	rs9749360	0.0211	-4.87	1.87611	482	7	enet	0.039	1.5e-05	-2.47919	0.013168
PLEKHA2	8	38758752	38831430	0.2588	rs6474458	2.59	rs6999014	0.14452	8.24	-1.8487	338	9	lasso	0.19	3.9e-22	-2.47891	0.01318
CDH11	16	64980682	65155919	0.0843	rs2905927	3.51	rs1040271	0.0417	-4.62	2.47788	461	1	top1	0.042	8.7e-06	-2.47788	0.013217
CCDC91	12	28332209	28703099	0.1712	rs12296747	-2.66	rs12815312	0.107	-7.02	-1.65868	453	10	lasso	0.13	3.1e-15	2.47692	0.0133
CA13	8	85220586	85220587	0.2305	rs3087782	3.69	rs13259399	0.209151	6.39	2.2787	248	248	susie	0.21	3.9e-11	2.47515	0.01332
SLC25A44	1	156163729	156182587	0.047	rs7548323	-3.06	rs821551	-0.00223	3.37	-2.00826	377	9	enet	0.003	0.13	-2.47339	0.013384
EPM2A	6	145946439	146057122	0.0656	rs4896857	-2.69	rs9497314	0.0105	-4.09	-2.4417	340	340	bslmm	0.017	0.0031	2.47298	0.013399
ALDH7A1	5	126595417	126595418	0.3467	rs10042286	2.978	rs7736031	-0.005353	3.57	-2.3169	414	37	enet	0.064	0.00033	-2.47093	0.0135
PCDHA8	5	140841186	140841187	0.0906	rs246002	3.427	rs2563263	0.039202	3.85	2.3	377	377	susie	0.059	0.00052	2.46943	0.0135
UNC5D	8	35235456	35235457	0.1454	rs17250409	2.75	rs2950916	0.068721	-4.86	-2.3571	307	307	susie	0.11	3.3e-06	2.46965	0.01352
CREG1	1	167510250	167523056	0.1104	rs1214598	-4.74	rs35591543	-0.00195	-3.6	0.34454	611	611	blup	0.028	0.00027	2.46746	0.013608
COA8	14	103562961	103562962	0.2627	rs8019578	-3.59	rs10149249	0.140653	5.25	-2.73276	358	13	lasso	0.18	2e-09	-2.4643	0.0137
ZNF45-AS1	19	43902000	43902001	0.3707	rs347518	-3.3	rs347518	0.043562	4.68	-3.30147	456	32	enet	0.12	1.5e-06	-2.46394	0.0137
TARBP1	1	234527058	234614849	0.0582	rs6688304	3.25	rs1619856	0.0233	-4.25	2.46491	654	1	top1	0.023	0.00075	-2.46491	0.013705
PVRIG	7	100218240	100218241	0.2554	rs11771139	3.16	rs1637001	0.197262	6.16	2.464	280	1	top1	0.2	1.8e-10	2.464	0.01374
FRRS1	1	100174258	100231349	0.0473	rs17120526	2.71	rs2788517	0.0141	3.97	1.97436	486	486	blup	0.022	0.00097	2.46234	0.0138
NUDT17	1	145586492	145589435	0.0651	rs10910836	-2.81	rs1471634	0.0306	5.75	1.64062	110	110	blup	0.056	2.4e-07	2.46239	0.0138
GPR161	1	168048779	168106905	0.1639	rs275143	-3.14	rs2902570	0.0903	-7.85	-2.06429	507	15	enet	0.14	3.5e-17	2.45765	0.01399
AP1S3	2	224620046	224702319	0.3684	rs10933045	3.14	rs10498154	0.306944	11.81	-2.45788	430	1	top1	0.31	3.2e-37	-2.45787	0.014
SLC39A13	11	47407131	47407132	0.1149	rs4752801	-2.84	rs7947730	0.04957	4.37	-2.57265	288	288	susie	0.071	0.00016	-2.45687	0.014
PRKG1	10	52750910	54058110	0.083	rs10999157	2.89	rs4411238	0.00579	-4.36	-0.13223	565	565	blup	0.014	0.0078	-2.45435	0.0141
LOC100132891	8	72755357	72968547	0.1369	rs7845912	3.08	rs3919904	0.054883	-5.83	2.8853	657	34	enet	0.066	1.9e-08	-2.45317	0.01416
MFN2	1	12040237	12073572	0.1388	rs11587948	-3.41	rs2273291	0.167	9.46	-2.37168	443	12	enet	0.18	1.8e-20	-2.45262	0.014182
SPTBN5	15	41890204	41890205	0.2701	rs28364393	-2.8	rs1209334	0.096281	-5.27	1.5625	415	415	susie	0.12	1.5e-06	-2.45308	0.0142
LINC01933	5	151949570	151949571	0.2063	rs29846	-3.345	rs6892117	0.126143	5.25	2.45312	527	1	top1	0.13	4.8e-07	2.45312	0.0142
ST6GAL2	2	107418055	107503563	0.2301	rs1470590	2.67	rs6543445	0.116423	-8.63	-2.25893	440	47	enet	0.19	4.3e-22	2.44973	0.014296
BHMT	5	78407603	78428113	0.3269	rs569523	-3.23	rs7700970	0.335	-12.36	2.37008	414	414	bslmm	0.39	7.6e-50	-2.44927	0.0143
NPIPB7	16	28471174	28471175	0.3018	rs2411453	-3.45	rs181209	0.245649	-7.19	-2.05645	215	215	susie	0.26	1.4e-13	2.44906	0.0143
C6orf106	6	34555065	34664625	0.2934	rs2820237	-3.87	rs2814985	0.209	9.93	1.9812	382	382	bslmm	0.23	6.9e-28	2.44942	0.014309
PCGF3	4	705747	705748	0.4454	rs3775121	-4.57	rs10452329	0.10109	-5.55	1.8175	385	385	susie	0.23	4e-12	-2.44376	0.01453
MRAP2	6	84743419	84800605	0.092	rs4510639	-3.18	rs17729906	0.034	-4.51	2.4437	382	1	top1	0.034	4.7e-05	-2.44366	0.014539
C10orf90	10	128113573	128359079	0.1382	rs17155554	3.06	rs4962352	0.121	-7.44	-2.44286	578	1	top1	0.12	3.1e-14	2.44286	0.0146
LPIN2	18	2916991	3011945	0.0895	rs6506068	-3.71	rs7233117	0.00103	3.85	-1.8589	578	43	enet	0.083	2.7e-10	-2.4416	0.0146
NIT2	3	100334700	100334701	0.4706	rs17315236	2.66	rs11714045	0.28962	-8.14	2.10256	367	16	enet	0.33	1.4e-17	-2.44201	0.01461
PCDHB13	5	140593508	140596993	0.0633	rs246002	3.43	rs246690	0.00794	4.74	0.66964	452	452	blup	0.015	0.0052	2.44085	0.0147
DKK3	11	11984542	12030917	0.0886	rs10765947	-4.17	rs3206824	0.023593	-5.06	-1.46923	817	4	lasso	0.034	4.3e-05	2.43802	0.0148
ZNF132	19	58944180	58951589	0.2162	rs6510152	2.62	rs7259841	0.239	10.77	-2.57658	299	299	bslmm	0.25	7.3e-30	-2.43602	0.01485
ZNF146	19	36705503	36729675	0.1054	rs10416925	-2.67	rs10416925	0.011396	4.75	-2.67407	339	21	enet	0.069	1.3e-08	-2.43573	0.01486
ENOSF1	18	670323	712662	0.0718	rs789027	-2.63	rs16952999	0.005239	-4.04	-0.4043	629	629	blup	0.012	0.012	2.43557	0.0149
AAGAB	15	67493012	67547536	0.059	rs4331293	-3.51	rs3825977	0.045275	5.49	-2.04196	520	11	enet	0.054	3.2e-07	-2.43471	0.0149
CIAO3	16	741328	741329	0.6315	rs12719801	-4.44	rs2071951	0.35795	8.41	-2.33059	464	464	susie	0.37	5e-20	-2.43399	0.0149
WNT2	7	116916685	116963343	0.1174	rs17139625	-3.1	rs10248393	0.067929	-6.01	-0.68103	346	346	blup	0.078	8.8e-10	2.4343	0.01492
JAKMIP3	10	133918312	133998313	0.2896	rs9419387	-3.09	rs11592585	0.263	11	2.46457	496	496	bslmm	0.27	3.2e-33	2.43397	0.01493
YBEY	21	47706266	47717665	0.4027	rs718496	-3.76	rs4819221	0.24998	-10.74	1.9099	450	450	bslmm	0.39	1.1e-50	-2.43302	0.01497
RPL10A	6	35436177	35438558	0.129	rs2820237	-3.87	rs2076170	0.044	5.61	-1.49107	417	6	lasso	0.081	6.1e-10	-2.43247	0.015
TRAF3IP2-AS1	6	111804674	111923497	0.2824	rs11757203	-3.83	rs2075967	0.198	-9.41	-1.97273	437	5	lasso	0.23	1.7e-26	2.43307	0.015
TRPV2	17	16318855	16340317	0.7562	rs3813769	2.43	rs3813769	0.644	-17.06	2.432	311	1	top1	0.64	3.1e-103	-2.432	0.015
COQ9	16	57481336	57495187	0.2068	rs9926871	-3.24	rs190108	0.111641	8.18	1.9147	587	587	blup	0.15	9.1e-18	2.43032	0.0151
PANK2	20	3888868	3888869	0.1613	rs6084506	3.37	rs6084547	0.005819	4.49	-2.41718	559	559	susie	0.025	0.019	-2.42825	0.015172
EPHA5	4	66185280	66535653	0.0447	rs431243	3.29	rs17085751	0.0369	4.63	2.4286	409	1	top1	0.037	2.8e-05	2.43	0.0152
NOS2P3	17	20436336	20436337	0.3515	rs6650602	-3.65	rs4924810	0.243188	-7.26	1.9823	173	173	susie	0.27	1.6e-14	-2.42691	0.0152
MMUT	6	49463190	49463191	0.5196	rs7772532	-3.42	rs7761928	0.175	6.01	-1.65394	347	347	susie	0.2	1.4e-10	-2.4239	0.01535
NKTR	3	42600613	42600614	0.2733	rs6792514	2.75	rs640689	0.24302	-6.78	-2.38793	474	9	lasso	0.25	4.2e-13	2.42371	0.01536
MRPS7	17	75261804	75261805	0.1743	rs2307008	-4.59	rs2279162	0.099634	-4.82	-2.73109	374	374	susie	0.1	4.6e-06	2.42199	0.0154
PAN2	12	56334052	56334053	0.1698	rs941208	2.59	rs17118403	0.089353	4.85	2.41991	264	1	top1	0.089	2.3e-05	2.4199	0.01552
C10orf18	10	5734565	5754480	0.0945	rs11598704	3.05	rs7770	0.0309	5.05	-0.94737	703	703	bslmm	0.048	1.6e-06	-2.41962	0.01554
ASXL3	18	31158540	31327399	0.1934	rs9956636	-2.61	rs4444409	0.234653	-10.39	-2.3661	330	12	enet	0.24	7.7e-28	2.41898	0.0156
ELP1	9	108934115	108934116	0.2105	rs11788284	3.55	rs11999949	0.0376	4.42	2.2722	608	17	lasso	0.047	0.0019	2.41919	0.0156
THOP1	19	2785459	2785460	0.1606	rs3786947	-2.72	rs2238614	0.087556	4.28	2.44203	436	3	lasso	0.098	9.2e-06	2.41712	0.0156
PAPLN	14	73704204	73741347	0.051	rs1007934	-3.45	rs214260	0.00429	-4.08	0.17568	392	392	blup	0.0074	0.039	-2.415	0.0157
PCDHA4	5	140186671	140391929	0.0667	rs246002	3.43	rs1119032	0.0471	-4.88	-1.7707	475	3	lasso	0.06	7.6e-08	2.41641	0.0157
SH2D7	15	78077807	78077808	0.1862	rs4886894	-3.37	rs7164338	0.057797	4.83	-2.48387	416	416	susie	0.087	2.8e-05	-2.41692	0.0157
TRUB1	10	116697914	116737439	0.0639	rs7923693	-3.84	rs2105001	0.00697	-4.35	-2.11818	334	334	blup	0.042	5.9e-06	2.41569	0.01571
HTR1D	1	23518387	23521222	0.1096	rs10917360	-3.78	rs6694445	0.0732	-6.78	-2.40541	365	21	enet	0.086	1.1e-10	2.41505	0.01573
ZMIZ1	10	80828791	81076285	0.3037	rs9943334	2.95	rs4980031	0.227	-10.21	-2.41447	551	1	top1	0.23	1.2e-26	2.41447	0.0158
GLYR1	16	4853203	4897303	0.1391	rs3743840	-3.59	rs12325592	0.034022	-5.08	0.0174	416	416	bslmm	0.072	3.8e-09	2.41311	0.0158
RAPSN	11	47449177	47449178	0.1244	rs4752801	-2.84	rs7124681	0.010913	-4.01	-2.35714	286	15	enet	0.061	0.00044	2.41412	0.0158
NUPR1	16	28548661	28550495	0.0287	rs2411453	-3.45	rs11074907	0.0183	-4.5	-2.67227	208	208	blup	0.027	0.00028	2.41149	0.015888
RAB3GAP2	1	220321609	220445843	0.0398	rs3820455	-2.99	rs2577152	-0.00043	-3.48	0.45625	450	450	blup	0.019	0.0021	-2.41102	0.01591
MOXD1	6	132617193	132722664	0.0927	rs11961899	-2.31	rs6937164	0.033	4.34	2.0543	598	598	bslmm	0.039	1.3e-05	2.41058	0.015927
TMEM87B	2	112812799	112876895	0.068	rs10196223	-2.96	rs4241120	0.022264	4.92	1.85393	340	5	lasso	0.025	0.00053	2.40993	0.016
FAM180B	11	47608229	47610746	0.0683	rs4752801	-2.84	rs3817334	0.07528	6.43	-2.51786	286	3	lasso	0.078	9.1e-10	-2.40804	0.016
PRPF4	9	113275342	113275343	0.4201	rs3827673	2.69	rs17763934	0.269	7.33	-2.4088	605	1	top1	0.27	3.3e-14	-2.40876	0.016
C16orf13	16	684428	686347	0.0787	rs12719801	-4.44	rs556179	0.0127	-4.05	1.875	462	462	blup	0.03	0.00016	2.40756	0.01606
NTN4	12	96051582	96184930	0.2935	rs4762624	2.86	rs10777724	0.132287	-7.84	-1.2182	659	37	enet	0.21	2.4e-25	2.4066	0.0161
GLRX	5	95149552	95158577	0.0536	rs10043782	3.57	rs154448	0.0015	3.43	-0.72143	388	388	bslmm	0.019	0.0021	-2.40602	0.0161
TRIM72	16	31214020	31214021	0.2053	rs2454907	2.47	rs8056505	0.178429	-6.12	-2.23577	261	7	lasso	0.19	3.5e-10	2.40657	0.0161
BARD1	2	215593274	215674428	0.3326	rs16853341	-2.48	rs6715570	0.291456	-11.53	-1.61983	455	5	lasso	0.33	3.8e-41	2.4045	0.016195
LY6G5B	6	31670166	31670167	0.3667	rs6941112	4.79	rs1144709	0.093375	-4.37	-3.7519	241	26	enet	0.11	3.8e-06	2.40452	0.0162
ZNF417	19	58417141	58427978	0.0649	rs1529329	2.35	rs1529329	0.0201	-4.29	2.35294	477	27	enet	0.042	6.4e-06	-2.40264	0.016277
NDUFB2	7	140396480	140406446	0.265	rs534348	3.97	rs2968553	0.341647	-12.33	2.4	361	1	top1	0.34	3.7e-42	-2.4	0.016395
PDE8B	5	76506705	76724080	0.064	rs9687030	-3.61	rs335630	0.00334	4.11	-0.10256	629	629	blup	0.034	4.8e-05	-2.39972	0.0164
C11orf49	11	46958239	47185931	0.0865	rs3817334	-2.52	rs10838663	0.129771	8.03	2.39877	288	1	top1	0.13	3.1e-15	2.39877	0.01645
HNF4A	20	44355699	44355700	0.4029	rs6017250	-3.74	rs6031598	0.280596	-7.44	2.39823	498	1	top1	0.28	7.6e-15	-2.39823	0.016475
PRPF3	1	150293927	150325704	0.0687	rs2055975	3.04	rs486275	0.0302	5.09	2.29204	264	4	lasso	0.043	6.3e-06	2.39771	0.016498
HDAC5	17	42154120	42201014	0.0406	rs11870606	3.57	rs400460	-0.00197	-3.68	-2.224	370	370	blup	0.0072	0.041	2.3957	0.0166
MAST4	5	65892175	66465423	0.0662	rs2707767	-3.14	rs6863305	0.0458	4.91	2.3947	509	1	top1	0.046	3.3e-06	2.39474	0.0166
NCLN	19	3185874	3209573	0.1446	rs3786947	-2.72	rs566581	0.176	-9	2.41732	417	2	lasso	0.18	5.2e-21	-2.39504	0.016619
GBAS	7	56032269	56067875	0.2194	rs6968800	2.4	rs2304375	0.139477	8.21	2.08051	297	297	bslmm	0.17	9.5e-21	2.3947	0.01664
SUN1	7	856251	914557	0.0413	rs4719437	2.68	rs11766365	0.010668	-4.51	-2.18261	326	326	blup	0.011	0.014	2.39186	0.016763
SURF1	9	136218665	136223361	0.1399	rs4454354	-2.81	rs1179037	0.111168	-7.57	2.0526	588	17	enet	0.14	1.7e-16	-2.39209	0.0168
POLR1D	13	28194879	28241559	0.0563	rs9554166	-2.82	rs2386688	0.02126	-4.83	2.0619	532	16	enet	0.039	1.5e-05	-2.39142	0.0168
FANK1	10	127585107	127698161	0.2085	rs9422879	-3.12	rs1878027	0.151	8.46	1.49573	643	50	enet	0.19	5.7e-23	2.39046	0.01683
HRSP12	8	99114566	99129418	0.329	rs7831552	-2.97	rs1462977	0.304409	11.72	2.38983	489	1	top1	0.3	7.2e-37	2.38983	0.01686
C12orf43	12	121440847	121454300	0.1997	rs1169303	-2.42	rs1169307	0.198213	-9.51	-2.3894	470	1	top1	0.2	1.3e-23	2.3894	0.016877
SCAMP4	19	1905370	1926012	0.0541	rs25672	2.69	rs7249204	-0.001866	-4.51	-2.06808	378	378	bslmm	-0.00096	0.45	2.38777	0.01695
VPS35L	16	19555239	19555240	0.2472	rs2354582	-3.07	rs2304619	0.088865	-4.9	-2.3871	461	1	top1	0.089	2.5e-05	2.3871	0.017
TRPC4AP	20	33590206	33680618	0.0287	rs6060257	3.48	rs11907010	-0.002055	3.79	3.2216	359	359	bslmm	0.0041	0.095	2.38366	0.0171
PCDHA13	5	140261853	140391929	0.1328	rs246002	3.43	rs6874218	0.196	9.51	-1.8017	430	13	lasso	0.2	9.8e-24	-2.38501	0.0171
PRRC2C	1	171454665	171562650	0.0387	rs929115	-2.51	rs11589825	0.0121	4.62	1.97619	596	9	enet	0.015	0.0052	2.38304	0.01717
IL12RB2	1	67773046	67862583	0.1277	rs12568393	-3.39	rs11209045	0.00495	4.51	1.82353	540	52	enet	0.071	5.2e-09	2.38034	0.0173
GABRA1	5	161274196	161326965	0.04	rs3811991	-2.95	rs7734447	0.0304	4.88	2.33036	318	4	lasso	0.04	1.1e-05	2.38063	0.0173
SP110	2	230225728	230225729	0.2774	rs6436921	-2.93	rs9784019	0.12	5.52	-2.38323	464	464	susie	0.15	6e-08	-2.38119	0.0173
IQCH	15	67547137	67794142	0.1286	rs28670272	-3.76	rs7166081	0.105989	-7.18	-2.37692	597	1	top1	0.11	7.7e-13	2.37692	0.0175
BZW1	2	201676268	201688569	0.0528	rs16834415	3.05	rs1001250	-0.002238	3.75	-1.4955	472	472	blup	0.025	0.00045	-2.37413	0.0176
ZNF621	3	40566375	40581043	0.0554	rs9942020	2.5	rs12496162	0.00366	-3.95	-1.13913	319	24	enet	0.025	0.00053	2.37406	0.0176
MATR3	5	138609440	138667366	0.0345	rs34632700	-2.75	rs13436896	0.00954	-3.86	-2.3729	246	1	top1	0.0095	0.022	2.37288	0.0176
GTF2H3	12	123633766	123633767	0.1117	rs6488898	2.58	rs6488898	0.015562	-4.16	2.58197	383	4	lasso	0.065	0.00029	-2.3725	0.01767
ENTPD5	14	74019351	74019352	0.2668	rs10140575	-2.99	rs11159071	0.037263	4.23	-1.46219	394	394	susie	0.081	5.5e-05	-2.3725	0.0177
MPP2	17	41952726	41987068	0.1139	rs11870606	3.51	rs231506	0.0941	-6.76	-2.3665	366	1	top1	0.094	2.5e-11	2.3665	0.018
GABRG2	5	161494647	161582545	0.1981	rs3811991	-2.95	rs210985	0.133	-7.74	-2.365	334	1	top1	0.13	1.4e-15	2.36496	0.018
TMED10	14	75598170	75643349	0.036	rs3742783	-4.55	rs10149880	0.031664	4.52	-2.36607	430	1	top1	0.032	8.4e-05	-2.36607	0.018
RAPGEF3	12	48128452	48152889	0.1407	rs11830755	-2.7	rs12422983	0.165228	8.73	-2.3636	546	1	top1	0.17	1.2e-19	-2.3636	0.018097
PTGR2	14	74318533	74352168	0.2354	rs2041073	-2.78	rs2302136	0.25	-10.6	2.45454	386	13	lasso	0.29	1.3e-34	-2.363	0.0181
FAM153CP	5	178006404	178006405	0.4681	rs2913788	-3.348	rs12521560	0.135677	5.29	2.53571	367	33	enet	0.21	3e-11	2.36431	0.0181
MVD	16	88718347	88729495	0.0493	rs12447686	-2.55	rs8048897	0.0105	-4.4	-2.3617	375	1	top1	0.01	0.018	2.3617	0.018191
NUP88	17	5289345	5323059	0.0504	rs11867311	-3.99	rs11869909	0.028	4.82	-1.8279	523	4	lasso	0.038	2e-05	-2.3618	0.0182
ACE	17	63477060	63477061	0.1249	rs4461142	-2.72	rs4459609	0.089666	4.83	2.36135	266	1	top1	0.09	2.3e-05	2.36135	0.0182
WNK1	12	862088	1020618	0.2748	rs7488294	3.03	rs11611246	0.178	9.08	-2.29078	411	21	enet	0.21	2.2e-24	-2.36037	0.0183
TM6SF1	15	83776323	83806111	0.0376	rs2379994	-5.26	rs12442894	0.0242	5.24	-0.88889	359	359	blup	0.03	0.00015	-2.35817	0.0184
ENDOD1	11	94822973	94865815	0.0838	rs4409785	2.92	rs646809	0.024476	-4.74	-2.00741	541	20	enet	0.06	8.4e-08	2.35717	0.0184
ZC3H12D	6	149485060	149485061	0.1179	rs9383862	3.31	rs372205	0.0417	4.25	2.42342	437	26	enet	0.065	0.00028	2.35732	0.01841
DTX3	12	57998603	58003583	0.0819	rs775251	-4	rs2619468	0.0124	4.09	3.01504	334	5	lasso	0.024	0.00063	2.35295	0.0186
GSDMB	17	38060847	38074903	0.0975	rs11078936	3.04	rs4135012	-0.00226	4.05	1.4922	294	294	blup	0.0039	0.1	2.3529	0.0186
BAI3	6	69345631	70099403	0.0534	rs3799026	-3.49	rs12198214	0.0331	-4.87	-2.35246	438	1	top1	0.033	6.9e-05	2.35246	0.0186
NUP50	22	45559725	45583890	0.1776	rs1058033	3.14	rs132851	0.117936	7.97	2.2797	663	22	enet	0.13	1.4e-15	2.35329	0.01861
WASF1	6	110421021	110501207	0.0677	rs17541919	2.95	rs6938139	0.0208	5.31	1.44134	447	21	enet	0.03	0.00013	2.35165	0.0187
TIGD2	4	90033967	90036052	0.0941	rs13109149	-3.11	rs7688911	0.001098	3.34	-1.2353	464	464	bslmm	0.023	0.0007	-2.35161	0.0187
USP32	17	60422469	60422470	0.0729	rs17594273	2.38	rs2627907	0.017577	-3.57	-1.42	134	16	enet	0.03	0.011	2.35221	0.0187
EVI5	1	92974252	93257961	0.0493	rs3790451	2.79	rs1886684	0.0444	-5.66	-2	272	4	lasso	0.065	3e-08	2.35063	0.018742
ACLY	17	40023178	40075272	0.0575	rs4796649	3.21	rs12939107	0.0494	-5.6	-2.641	407	9	enet	0.057	2e-07	2.348	0.0189
PCMT1	6	150070830	150132557	0.2527	rs9383862	3.31	rs10485097	0.0569	5.24	0.42405	466	466	bslmm	0.089	8.4e-11	-2.34843	0.0189
C1orf95	1	226736500	226796915	0.0766	rs3768414	-2.86	rs708741	0.00297	-4.04	1.51445	446	446	bslmm	0.02	0.0017	-2.34688	0.018931
TRMU	22	46731297	46753237	0.0817	rs7292527	-3.39	rs11090872	0.000423	3.42	-0.95855	471	471	bslmm	0.018	0.0027	-2.3456	0.018995
NSF	17	44668034	44834828	0.0973	rs415430	-3.88	rs183211	0.00915	3.87	-3.34615	205	205	blup	0.04	1.1e-05	-2.3463	0.019
RNF141	11	10541229	10541230	0.1719	rs11043020	3.61	rs10770123	0.10724	5	-2.34545	524	1	top1	0.11	3.6e-06	-2.34545	0.019
MED23	6	131895105	131949379	0.0627	rs9493116	2.29	rs7452300	-0.00221	3.68	0.4087	414	414	blup	0.0099	0.019	2.34253	0.019153
MGAT4C	12	86373036	87232681	0.1235	rs2195229	-2.76	rs2406158	0.106	-7.86	2.14194	253	6	lasso	0.12	1.6e-14	-2.34176	0.0192
PLOD2	3	145787227	145879282	0.0492	rs4681298	3.25	rs12635752	0.0405	-5.23	-2.34234	441	1	top1	0.041	1.2e-05	2.34234	0.0192
HERC1	15	63900816	64126147	0.1151	rs6494413	-3.4	rs2271241	0.118	7.78	-2.33929	364	1	top1	0.12	6.5e-14	-2.33929	0.0193
CNPY2	12	56704212	56710128	0.0644	rs941208	2.59	rs744051	0.047338	-5.27	2.3391	259	1	top1	0.047	1.8e-06	-2.3391	0.019329
NRXN1	2	50145642	51259674	0.1142	rs17588122	3.73	rs2287234	0.05747	-6.13	2.42727	487	3	lasso	0.065	3.1e-08	-2.33627	0.0195
ANKRD36B	2	98121260	98206428	0.269	rs2276645	3.12	rs11893601	0.333991	-12.3	-2.336	120	1	top1	0.33	4.7e-41	2.336	0.0195
HIBCH	2	191069359	191184771	0.0319	rs4853689	2.47	rs4853684	0.031356	4.3	2.33582	333	1	top1	0.031	0.00011	2.33582	0.0195
WDR70	5	37379411	37752774	0.1725	rs7702070	-3.92	rs6897494	0.0917	-7.01	0.8246	356	7	lasso	0.13	8.4e-16	-2.33571	0.0195
NPIPB2	16	11976642	11976643	0.7363	rs33659	3.39	rs2869492	0.503783	9.59	1.97479	453	18	enet	0.51	3.2e-30	2.33617	0.0195
CCDC116	22	21632715	21632716	0.145	rs366116	-3.05	rs2298429	0.08989	-4.52	-2.38775	294	294	susie	0.095	1.3e-05	2.33086	0.01976
MT1E	16	56625474	56625475	0.2685	rs904773	3.33	rs904773	-0.003301	-3.95	3.32653	521	30	enet	0.08	6.4e-05	-2.32951	0.0198
POLM	7	44111846	44122129	0.202	rs28745596	-2.33	rs28745596	0.163246	8.67	-2.32984	349	1	top1	0.16	2.1e-19	-2.3298	0.01981
DNLZ	9	136363788	136363789	0.6982	rs6563	-2.9	rs11145958	0.263	6.91	-2.3243	372	47	enet	0.32	7e-17	-2.32889	0.0199
ZNF131	5	43121641	43192123	0.0472	rs6451674	3.28	rs7730004	0.000605	-3.48	2.6864	345	345	blup	0.019	0.0021	-2.32617	0.02
LYG1	2	99304741	99304742	0.1422	rs1922626	-2.51	rs1955393	0.032	4.17	1.94545	312	6	lasso	0.05	0.0014	2.32597	0.02
RPL21P89	10	49815095	49815096	0.1703	rs11101190	3.34	rs1258191	0.008671	3.37	-1.35772	336	29	enet	0.071	0.00016	-2.32051	0.02031
DNAH9	17	11501747	11873065	0.138	rs2969199	2.88	rs8070243	0.108	7.44	-2.31858	671	1	top1	0.11	4.5e-13	-2.3186	0.0204
GON4L	1	155719509	155829191	0.0706	rs4971072	-3	rs1886905	0.104	7.28	-2.31818	273	1	top1	0.1	2.3e-12	-2.31818	0.020439
BTBD9	6	38640147	38640148	0.3782	rs11757846	3.31	rs10947714	0.152	-5.43	-2.31818	526	1	top1	0.15	3e-08	2.31818	0.02044
POLR1A	2	86253450	86333278	0.2172	rs311567	-3.3	rs2288120	0.19434	-9.45	-2.31788	497	1	top1	0.19	3.9e-23	2.31788	0.020456
BZRAP1	17	56378587	56406152	0.1686	rs2526378	-3.96	rs2072144	0.201	9.68	-2.3167	356	1	top1	0.2	1.9e-23	-2.3167	0.0205
PACRGL	4	20697904	20754530	0.083	rs9990844	-3.9	rs6447978	0.0235	4.68	1.3932	479	479	blup	0.033	6.5e-05	2.32	0.0205
BCAN	1	156611739	156629324	0.043	rs7548323	-3.06	rs4661209	0.00159	-4.03	1.83621	446	446	blup	0.013	0.0084	-2.31669	0.02052
ARHGEF37	5	148961134	149014527	0.0945	rs216149	2.69	rs9791151	0.00542	4.28	1.83846	610	610	blup	0.026	0.00036	2.31275	0.0207
TYK2	19	10380675	10380676	0.2607	rs2304237	3.32	rs4804134	0.163644	5.58	-2.31304	377	1	top1	0.16	8.1e-09	-2.31304	0.0207
MYCBP2	13	77618791	77901177	0.058	rs851262	-2.54	rs1969954	0.0439	4.9	1.98582	441	441	blup	0.048	1.8e-06	2.31175	0.020791
ETFDH	4	159593276	159629841	0.1903	rs2053345	-2.55	rs8396	0.109	-7.25	-2.3125	272	1	top1	0.11	5.9e-13	2.31	0.0208
PSMB9	6	32854160	32854161	0.2009	rs17843604	4.44	rs17587	0.090893	4.97	2.3115	271	1	top1	0.091	2e-05	2.31147	0.0208
PROM2	2	95940200	95957055	0.0397	rs12468777	-2.48	rs3821341	0.04473	-4.82	-2.30986	119	1	top1	0.045	3.4e-06	2.30986	0.020896
FOXN2	2	48541794	48606434	0.2393	rs7561696	-3.54	rs11690845	0.206071	9.72	-2.31061	374	1	top1	0.21	4e-24	-2.31061	0.0209
OGFRL1	6	71998476	72012230	0.1366	rs6922893	-3.77	rs16880821	0.0717	-6.14	1.8054	468	33	enet	0.085	2.6e-10	-2.30941	0.0209
TCP11L1	11	33080504	33127488	0.1266	rs2273553	-3.17	rs1033716	0.048658	-5.43	0.992	324	11	enet	0.078	9.4e-10	-2.30944	0.0209
AGAP1-IT1	2	235505750	235505751	0.2784	rs6717219	2.55	rs885539	0.121	5	-2.31034	495	1	top1	0.12	8.6e-07	-2.31034	0.0209
PSTK	10	124739555	124749923	0.0638	rs4980271	3.17	rs10902900	0.0207	-4.05	-1.94915	546	546	bslmm	0.03	0.00014	2.30785	0.021
TBC1D2	9	100961279	101018003	0.1798	rs6478582	-2.89	rs4743193	0.143384	-8.81	-2.22018	632	4	lasso	0.18	3.6e-21	2.30861	0.021
SCN7A	2	166494246	166494247	0.1454	rs545331	2.94	rs17766561	0.00355	-3.72	0.80645	429	15	enet	0.017	0.045	-2.30829	0.021
UBE2L3	22	21903735	21978323	0.1	rs17821866	2.94	rs5754217	0.116591	7.51	-2.30714	347	1	top1	0.12	5e-14	-2.3071	0.021047
WASL-DT	7	123749067	123749068	0.2644	rs12670939	3.93	rs7809453	0.074411	4.81	2.63636	349	49	enet	0.11	3.2e-06	2.30639	0.02109
TMEM161B	5	87491022	87564665	0.0312	rs153685	-4.13	rs9293494	0.0122	3.94	-1.748	257	257	blup	0.015	0.0062	-2.30541	0.0211
SLC26A1	4	972862	987224	0.1166	rs3775121	-4.57	rs3796622	0.055463	6.72	1.488	400	400	bslmm	0.079	8e-10	2.30685	0.0211
TMED9	5	177592157	177592158	0.1596	rs4131289	-3.484	rs335482	0.005973	-3.65	-1.89394	242	9	lasso	0.028	0.013	2.30684	0.0211
ACPL2	3	140950681	141013486	0.0883	rs2139269	-2.47	rs6791826	0.040474	4.67	2.30435	422	1	top1	0.04	9.7e-06	2.3043	0.021203
LETMD1	12	51442081	51454207	0.0304	rs7971308	3.41	rs319939	0.0394	4.64	2.30089	396	1	top1	0.039	1.5e-05	2.30088	0.0214
COX10	17	13972718	14111996	0.1471	rs7207162	2.98	rs8066253	0.0935	7.17	-1.18182	703	27	enet	0.14	2.1e-16	-2.3004	0.0214
DOCK9	13	99445740	99738660	0.0626	rs8001011	-3.04	rs9517544	0.0565	-5.28	-2.3	611	1	top1	0.056	2.5e-07	2.3	0.021448
PSMB5	14	23495059	23504429	0.1981	rs11846129	-3.14	rs8013143	0.129	-7.81	2.29752	539	1	top1	0.13	3.4e-15	-2.2975	0.0216
PSMA3	14	58711522	58738727	0.0697	rs8007124	-2.8	rs2348075	0.000193	-3.87	-1.98246	428	428	blup	0.026	0.00039	2.2977	0.0216
PPARG	3	12328983	12475855	0.0421	rs17780995	-3.24	rs11128596	0.0201	-4.36	-1.83465	476	13	enet	0.029	0.00021	2.29737	0.0216
NBEAL1	2	203014878	203014879	0.1292	rs7577225	-2.51	rs11679740	0.00111	3.26	0.38739	261	23	enet	0.039	0.0044	2.29708	0.0216
INPP5B	1	38326368	38412729	0.0434	rs11211383	3.08	rs664939	0.02	-4.19	-2.2971	465	1	top1	0.02	0.0017	2.2971	0.021613
DNAH6	2	84743578	85046713	0.0236	rs10520405	-3.21	rs1192307	0.021273	4.05	2.29555	352	1	top1	0.021	0.0012	2.29555	0.0217
LTBP2	14	74964885	75079034	0.0801	rs3742783	-4.55	rs4544177	-0.000521	-3.18	0.09132	403	403	bslmm	0.011	0.016	2.29583	0.0217
IPO11	5	61708572	61924416	0.0666	rs6449570	-3.39	rs173524	0.0331	5.44	-1.41026	454	6	lasso	0.077	1.3e-09	-2.29523	0.0217
GPIHBP1	8	144295067	144299044	0.2356	rs4495442	-2.93	rs10087900	0.128217	8.19	-1.8594	398	29	enet	0.2	1.5e-23	-2.29457	0.02176
CTAGE5	14	39734475	39820397	0.0599	rs10483530	-2.8	rs8019161	-0.00125	3.22	-1.90654	382	382	bslmm	0.012	0.013	-2.2915	0.0219
PPP1R21	2	48440597	48440598	0.2001	rs7561696	-3.54	rs11690526	0.173	5.98	-2.2	430	430	susie	0.18	8.6e-10	-2.2928	0.0219
WDR41	5	77620610	77620611	0.5397	rs9687030	-3.609	rs335633	0.236929	6.84	-1.74775	528	528	susie	0.26	9.6e-14	-2.2913	0.0219
DGKZ	11	46354454	46402104	0.0601	rs12365345	3.54	rs7951870	0.0597	-5.73	-1.89865	244	244	blup	0.079	1.1e-09	2.29197	0.021907
RIIAD1	1	151682908	151702082	0.3196	rs2298294	-2.97	rs2298294	0.127	-7.73	-2.97101	337	41	enet	0.2	2e-24	2.29003	0.02202
C1orf61	1	156374054	156399371	0.0833	rs7548323	-3.06	rs2296373	0.0521	-4.91	-2.28814	417	1	top1	0.052	7.1e-07	2.28814	0.02213
C1orf52	1	85715636	85725355	0.1337	rs2735587	-2.48	rs11161570	0.0912	7.66	2.21818	572	4	enet	0.11	4.6e-13	2.28817	0.02213
KLHDC9	1	161068150	161070138	0.0597	rs12029543	2.89	rs4078017	0.00289	3.78	0.50242	410	410	bslmm	0.02	0.0017	2.2877	0.02215
TXNRD1	12	104609556	104744085	0.0608	rs312164	3.48	rs312160	0.001177	3.37	-2.7	914	914	bslmm	0.014	0.0064	-2.2872	0.022184
SIKE1	1	115312104	115323308	0.0775	rs11806316	-2.57	rs7536564	0.0189	-3.87	-0.34426	425	425	bslmm	0.038	1.8e-05	2.28569	0.02227
B3GALT5	21	40928368	41034815	0.0918	rs596958	3.03	rs9974333	0.07431	6.1	2.2857	757	1	top1	0.074	2.3e-09	2.28571	0.02227
SH3BGR	21	40817796	40887433	0.0759	rs596958	3.03	rs9974333	0.085942	6.68	2.2857	718	1	top1	0.086	1.9e-10	2.2857	0.0223
ANGPTL5	11	101761404	101787253	0.0279	rs10895224	2.95	rs1661410	0.030119	4.49	2.28571	432	1	top1	0.03	0.00012	2.28571	0.0223
CTDNEP1	17	7252022	7252023	0.1654	rs9902027	-4.46	rs222851	0.055932	-4.09	-2.56522	473	473	susie	0.076	9.8e-05	2.28487	0.0223
ALG8	11	77811987	77850699	0.1177	rs3740677	4.66	rs484747	0.098815	7.15	2.28477	358	1	top1	0.099	7.7e-12	2.28477	0.022326
GHITM	10	85899184	85913311	0.0864	rs10887195	3.79	rs7922841	0.0587	-5.29	2.28395	563	1	top1	0.059	1.1e-07	-2.28395	0.02237
DBNL	7	44084238	44101315	0.2116	rs28745596	-2.33	rs7799945	0.096197	6.94	1.47934	344	4	lasso	0.14	1.1e-16	2.2829	0.02244
SLC30A10	1	219858768	220131989	0.1242	rs3820455	-2.99	rs2275707	0.13	-7.74	2.28261	578	1	top1	0.13	1.7e-15	-2.28261	0.02245
FLOT2	17	27206356	27224715	0.0762	rs739439	-5.36	rs3816848	0.0464	-4.95	2.281	307	1	top1	0.046	2.8e-06	-2.281	0.0225
QSER1	11	32893177	32893178	0.1707	rs2273553	-3.17	rs2746036	0.086659	-4.9	-2.05233	327	4	lasso	0.1	7.8e-06	2.28122	0.0225
PSMB1	6	170780106	170862417	0.1249	rs9460089	3.2	rs13207114	0.112	-7.66	-1.98246	273	18	enet	0.12	3.9e-14	2.2802	0.0226
TRIM16L	17	18601310	18639431	0.1837	rs163367	-2.43	rs1969051	0.0884	-6.99	-2.3867	201	5	lasso	0.12	1.9e-14	2.2801	0.0226
FREM1	9	14910994	14910995	0.439	rs7046142	-3.51	rs10738383	0.0641	5.32	-1.8707	696	36	enet	0.19	5e-10	-2.2796	0.0226
VPS13C	15	62144589	62352664	0.0674	rs963024	4.29	rs1370177	0.0452	-4.84	-2.27928	531	1	top1	0.045	3.8e-06	2.27928	0.0227
SUPT4H1	17	58351660	58351661	0.1834	rs2526378	-3.96	rs2877877	0.191444	-6.21	-2.27632	345	345	susie	0.19	3e-10	2.27825	0.0227
GFRA1	10	116273466	116273467	0.397	rs17094567	-3.35	rs10749194	0.309838	-7.69	-2.27826	535	1	top1	0.31	1.7e-16	2.27826	0.02271
NEPRO-AS1	3	113019531	113019532	0.3588	rs10511319	3.61	rs2700201	0.23287	-6.66	-2.27826	464	1	top1	0.23	2.8e-12	2.27826	0.02271
BOC	3	113211002	113211003	0.3005	rs10511319	3.61	rs12630715	0.09247	4.54	2.3609	462	9	lasso	0.18	8.3e-10	2.27713	0.02278
TTYH2	17	72209695	72258157	0.0831	rs4789632	3.33	rs1870994	0.0598	5.25	1.2121	523	17	enet	0.061	8.3e-08	2.2757	0.0229
TRPS1	8	116420723	116681228	0.0422	rs3849850	-3.23	rs1180626	0.045352	-4.91	2.27407	316	1	top1	0.045	3.6e-06	-2.27407	0.02296
CFLAR	2	201980876	202037411	0.0328	rs16834415	3.05	rs7606251	0.033592	4.17	2.27407	364	1	top1	0.034	6.2e-05	2.27407	0.023
PIGG	4	499209	499210	0.1312	rs3775121	-4.57	rs1127410	0.075311	4.2	2.2733	320	1	top1	0.075	0.0001	2.27326	0.02301
AASDH	4	57204456	57253638	0.0702	rs11935478	2.63	rs11721616	-0.000814	-3.22	2.0171	448	448	bslmm	0.014	0.0079	-2.27	0.0232
ACAT1	11	107992257	108018891	0.0527	rs11212307	-3.91	rs7943669	0.031775	4.43	-2.27012	374	1	top1	0.032	8.2e-05	-2.27012	0.0232
PIGP	21	38437663	38445458	0.0405	rs2835782	-2.76	rs2298682	0.039294	5.05	2.2679	431	1	top1	0.039	1.6e-05	2.2679	0.0233
DPY19L3	19	32896654	32976799	0.0734	rs2868143	-2.68	rs12985626	0.044437	5.71	-2.35971	424	5	lasso	0.054	4.7e-07	-2.26819	0.02332
ATP11A	13	113344642	113541482	0.0866	rs368865	3.14	rs1290177	0.00993	-4.42	-0.576	448	448	bslmm	0.029	0.00018	2.26745	0.023363
NAGPA	16	5074844	5083942	0.0814	rs3743840	-3.59	rs7188856	0.0779	-6.21	2.26724	435	1	top1	0.078	1.3e-09	-2.26724	0.023376
DAD1	14	23033806	23058143	0.2727	rs11846129	-3.14	rs10498277	0.201	10.09	-2.20307	674	674	bslmm	0.22	2.2e-26	-2.266	0.0234
ACO1	9	32384600	32450832	0.0783	rs10970869	-3.36	rs12555576	0.073623	5.84	2.2667	485	1	top1	0.074	3.9e-09	2.26667	0.0234
CPLANE1	5	37249427	37249428	0.1924	rs4869534	-2.936	rs4869534	-0.000812	2.81	-2.93564	174	12	enet	0.0048	0.17	-2.26741	0.0234
USP10	16	84733554	84813527	0.1506	rs8058755	-3.51	rs12149780	0.054428	5.63	2.2655	887	1	top1	0.054	3.2e-07	2.26549	0.0235
CHRD	3	184097860	184107617	0.0548	rs9823034	-2.55	rs2855306	0.019137	4.21	-1.15873	514	14	enet	0.041	7.9e-06	-2.265	0.023513
PNPO	17	46018888	46026674	0.061	rs12943851	2.84	rs4794160	0.00773	-3.89	-1.6204	380	380	bslmm	0.02	0.0019	2.2642	0.0236
C9orf142	9	139886869	139888428	0.0749	rs4880190	-3.02	rs10870158	0.067001	-5.95	-1.8984	370	21	enet	0.082	5.2e-10	2.26133	0.0237
NBL1	1	19969722	19984949	0.1818	rs10917552	-2.9	rs2294630	0.138	8.05	2.26126	527	1	top1	0.14	3.2e-16	2.26126	0.023743
CCDC23	1	43272722	43283059	0.2722	rs11210831	-3.49	rs2816602	0.25	11.14	-2.1453	432	33	enet	0.29	5.7e-35	-2.2596	0.02385
PHC2	1	33789223	33896216	0.1185	rs7548195	-2.89	rs7512470	0.0875	7.42	-2.44961	500	500	bslmm	0.12	4.8e-14	-2.2561	0.02406
PCDHB16	5	140560979	140565796	0.0927	rs246002	3.43	rs246723	0.0611	-5.93	-1.79464	443	443	blup	0.077	1.1e-09	2.2548	0.0241
DDX18	2	118572254	118589953	0.3005	rs11681903	3.42	rs13432548	0.335692	-12.36	2.40336	473	11	lasso	0.38	2.7e-49	-2.25448	0.024166
SEPT8	5	132086508	132113067	0.0738	rs11749545	4.43	rs30512	0.0187	4.8	-0.9261	419	419	blup	0.043	5.9e-06	-2.25457	0.0242
STT3A	11	125462738	125491280	0.0738	rs7102708	-3.12	rs529428	0.013801	-4.61	-2.64865	545	545	blup	0.031	0.0001	2.25349	0.024228
RBM8A	1	145927062	145927063	0.23	rs10910836	-2.81	rs4126494	0.0895	-5.09	-2.2518	107	1	top1	0.09	2.3e-05	2.2518	0.0243
HBS1L	6	135281516	135376036	0.0676	rs9402653	2.54	rs4896130	0.0484	5.34	1.72727	367	36	enet	0.05	1.3e-06	2.25098	0.0244
ZC2HC1C	14	75064169	75064170	0.1554	rs3742783	-4.55	rs175505	0.138763	-5.82	-2.30631	418	418	susie	0.17	4.7e-09	2.25	0.0244
CFAP74	1	2003836	2003837	0.4193	rs3737622	3.05	rs4648727	0.242	-7.16	-1.84685	358	15	enet	0.27	5.4e-14	2.25085	0.0244
NTRK1	1	156815639	156815640	0.2425	rs7548323	-3.06	rs2735657	0.0022	3.99	-2.424	456	7	lasso	0.0079	0.12	-2.2502	0.0244
SNAPC4	9	139270028	139292889	0.0564	rs28536668	-2.91	rs3812560	0.041951	-5.17	-1.78512	371	2	lasso	0.05	9e-07	2.24735	0.0246
SGCA	17	50165984	50165985	0.515	rs8081438	3.82	rs2586471	0.294841	7.4	2.2459	445	1	top1	0.29	1.2e-15	2.2459	0.0247
CDKL1	14	50802710	50883179	0.1701	rs11622477	-3.02	rs2153553	0.145837	-8.81	-0.50893	453	453	bslmm	0.17	1.1e-20	2.24377	0.0248
GPR55	2	231774336	231825691	0.2438	rs3111780	-3.35	rs6750171	0.263536	-11	-1.78295	480	3	lasso	0.27	9.4e-33	2.24336	0.024874
WDR48	3	39093506	39138155	0.0728	rs631312	6.59	rs9311209	-0.000983	3.33	-1.70968	494	494	bslmm	0.0099	0.02	2.24354	0.0249
MYO6	6	76458908	76629254	0.0752	rs6453850	3.28	rs9341539	0.0354	5.44	-2.5045	315	6	lasso	0.044	5.1e-06	-2.24309	0.0249
PACSIN3	11	47186442	47186443	0.0802	rs3817334	-2.52	rs1352307	0.097383	4.6	-2.24365	293	1	top1	0.097	1e-05	-2.24365	0.0249
CCDC94	19	4247110	4269085	0.1502	rs3746115	-3.15	rs11671900	0.158	8.51	2.24242	383	1	top1	0.16	9.1e-19	2.24242	0.024934
HHATL	3	42734154	42744319	0.0659	rs6792514	2.75	rs4682856	0.0193	-3.97	1.47581	468	468	bslmm	0.034	5.5e-05	-2.23985	0.0251
DROSHA	5	31400601	31532282	0.0946	rs4867405	4.07	rs17409803	0.0445	5.29	-2.24	671	1	top1	0.044	4.5e-06	-2.24	0.0251
ZNF454	5	178368193	178393218	0.1562	rs4701155	2.85	rs3925227	0.0823	6.79	1.768	579	579	bslmm	0.09	4.2e-11	2.24025	0.0251
ATP11B	3	182511290	182639421	0.1002	rs2315505	-2.8	rs9822316	0.0995	-7.14	-2.23809	359	1	top1	0.099	6.5e-12	2.23809	0.0252
PRSS3	9	33750465	33750466	0.3737	rs10971903	-3.88	rs855434	0.266	7.23	1.6231	301	301	susie	0.28	8.2e-15	2.23813	0.0252
CLBA1	14	104985774	104985775	0.532	rs2816662	2.95	rs2033932	0.445144	9.28	2.16552	316	11	enet	0.46	4.3e-26	2.2376	0.0252
MYLK2	20	31819307	31819308	0.0936	rs6059958	-2.79	rs6060979	0.065928	-4.38	-2.23704	301	1	top1	0.066	0.00026	2.23704	0.025284
PLCD4	2	218607764	218607765	0.136	rs1344642	3.76	rs2241527	0.119	-5.35	2.16814	366	366	susie	0.13	2.5e-07	-2.23631	0.0253
MRPS21	1	150266268	150280819	0.0581	rs2055975	3.04	rs486275	0.0385	4.73	2.29204	251	7	lasso	0.043	5.7e-06	2.23594	0.02536
CDK19	6	110815957	110815958	0.1462	rs2297939	-3.69	rs13202203	-0.00503	-3.46	2.50746	393	4	lasso	0.024	0.02	-2.23466	0.02544
LGALS8	1	236681513	236716279	0.0755	rs2853585	3.87	rs2794757	0.0659	5.95	2.2541	614	7	lasso	0.08	8.8e-10	2.23236	0.025591
TG	8	133879204	134147143	0.1482	rs12543905	-2.8	rs853321	0.077359	6.07	1.4211	886	886	bslmm	0.09	4e-11	2.23146	0.02565
SEC61G	7	54819939	54826939	0.0964	rs2709328	-2.94	rs2709296	0.089835	6.73	-2.23141	492	1	top1	0.09	7.2e-11	-2.2314	0.025654
HERPUD2	7	35672269	35734772	0.1027	rs1003549	2.94	rs10486674	0.087004	-6.52	2.23009	527	1	top1	0.087	1.5e-10	-2.23009	0.025742
GOSR2	17	45000485	45104994	0.0354	rs415430	-3.88	rs197925	0.028	-4.95	-2.1964	290	3	lasso	0.031	0.00011	2.2276	0.0259
MCMBP	10	121588915	121633140	0.1057	rs12241478	-3.56	rs17681175	0.00679	4.6	1.27647	518	518	blup	0.053	4.6e-07	2.22772	0.0259
MORN1	1	2391706	2391707	0.3694	rs2764845	3.25	rs7527871	0.0886	-5.03	1.77987	345	8	enet	0.1	6.3e-06	-2.22755	0.0259
FRYL	4	48499379	48782316	0.0413	rs3747690	-2.91	rs4340770	-0.000388	3.9	1.7909	332	13	enet	0.017	0.0037	2.23	0.026
CD164	6	109687716	109703762	0.0542	rs911475	2.47	rs17070580	0.0476	-4.79	-2.22609	375	1	top1	0.048	2.1e-06	2.22609	0.026
PDE1A	2	182523191	182523192	0.2219	rs1196172	-2.69	rs1921151	0.0184	-4.42	2.13768	425	425	susie	0.072	0.00015	-2.22433	0.0261
AP3D1	19	2100986	2151556	0.0688	rs25672	2.69	rs12459507	0.024961	-4.74	-1.90741	415	4	lasso	0.041	1e-05	2.22434	0.02613
CEP126	11	101915014	101915015	0.1114	rs10895224	2.95	rs2282612	0.024186	-4.22	2.22321	422	1	top1	0.024	0.02	-2.22321	0.0262
ADAP2	17	30921679	30921680	0.2428	rs11080149	3.03	rs7406402	-0.004394	3.18	1.97468	264	43	enet	0.00087	0.28	2.22389	0.0262
VIPR1	3	42530790	42579065	0.1113	rs6792514	2.75	rs6768356	0.064901	5.58	-2.22314	480	1	top1	0.065	2.4e-08	-2.2231	0.026206
TMEM54	1	33360195	33366953	0.0456	rs1130800	-2.75	rs9729837	-0.00161	-3.65	-1.28244	281	281	blup	0.016	0.0045	2.22233	0.02626
KCNIP3	2	95963071	96051825	0.0447	rs12468777	-2.48	rs6577013	0.069616	6.47	-2.4	120	6	lasso	0.071	5.9e-09	-2.22112	0.026343
SLC16A8	22	38084092	38084093	0.19	rs12627803	3.12	rs4821733	-0.00147	4.46	1.77679	356	4	lasso	0.034	0.0075	2.221	0.02635
CCDC144A	17	16593638	16678311	0.0642	rs3813769	2.43	rs2159340	0.00665	-4.17	1.6418	350	3	lasso	0.014	0.0067	-2.2201	0.0264
LOC100130557	1	41154751	41157933	0.0691	rs12564411	3.23	rs753753	0.0499	5.8	-1.81897	419	4	lasso	0.053	4.7e-07	-2.21938	0.02646
ZBTB4	17	7484262	7484263	0.2482	rs9902027	-4.46	rs9901643	0.147029	-5.38	-2.10494	489	5	lasso	0.17	5.1e-09	2.21687	0.0266
ANKRD44	2	197851385	198175521	0.1173	rs4850777	-2.53	rs6754223	0.014974	4.75	-0.94839	424	22	enet	0.079	7.6e-10	-2.21703	0.026621
KCNAB2	1	6052357	6161253	0.0645	rs1418632	-2.51	rs2297791	0.0789	6.35	-2.21528	508	1	top1	0.079	1.1e-09	-2.21528	0.026741
KCNJ14	19	48461248	48461249	0.3289	rs2386522	-2.96	rs1799257	0.180857	5.96	-2.21429	535	1	top1	0.18	1.2e-09	-2.21429	0.0268
RAP1GAP	1	21922707	21995856	0.0526	rs1697420	-3.31	rs829411	0.0453	-4.62	-1.472	413	6	lasso	0.048	2.1e-06	2.21386	0.026838
CD200	3	112051915	112081658	0.0516	rs7637319	-3.21	rs2399416	0.022429	4.25	-2.21239	530	1	top1	0.022	0.00082	-2.2124	0.02694
PCDHA7	5	140213968	140391929	0.1275	rs246002	3.43	rs12659980	0.142	8.74	2.14286	464	8	lasso	0.14	5.1e-17	2.20983	0.0271
NT5C3B	17	41836262	41836263	0.3512	rs2305556	-3.19	rs8073219	0.323023	7.97	-2.10687	409	9	lasso	0.36	3e-19	-2.20937	0.0271
FTCD-AS1	21	46151737	46151738	0.3371	rs718496	-3.76	rs2839130	0.120903	-5.83	1.9521	493	7	lasso	0.18	2e-09	-2.2096	0.02713
P4HA2	5	131528303	131563556	0.1313	rs2240032	-2.54	rs7720230	0.142	-8.3	2.2091	404	1	top1	0.14	1.2e-16	-2.20909	0.0272
RABEP1	17	5185557	5289132	0.0932	rs11867311	-3.99	rs8073133	0.00674	4.64	-0.30256	567	23	enet	0.041	8.5e-06	-2.2084	0.0272
TSPAN11	12	30926427	30926428	0.5872	rs7308783	2.88	rs11051145	0.283917	8.52	-1.70513	483	23	enet	0.47	3.1e-27	-2.2075	0.02728
IFT88	13	21141207	21265576	0.0616	rs2497484	-3.03	rs2497472	0.0182	4.36	-1.46009	505	20	enet	0.021	0.0012	-2.20739	0.027287
FBLN7	2	112138384	112138385	0.4189	rs7583755	2.91	rs11123128	0.165	-5.64	-1.98214	348	12	lasso	0.21	6.3e-11	2.20546	0.0274
SND1	7	127292201	127732659	0.0792	rs12155383	-2.44	rs12537331	0.068801	-6.55	-2.20492	609	1	top1	0.069	9e-09	2.2049	0.02746
UBAC2	13	99852678	100038753	0.0862	rs8001011	-3.04	rs7332358	0.06189	-5.69	-2.2043	625	1	top1	0.062	5e-08	2.2043	0.0275
SDCCAG8	1	243256033	243256034	0.1271	rs12741781	2.71	rs6662118	0.0513	4.19	1.9521	287	287	susie	0.063	0.00034	2.20218	0.0277
SOSTDC1	7	16501105	16570205	0.1838	rs10276990	-3.33	rs6954901	0.057333	6.71	1.75893	651	651	bslmm	0.1	1.1e-12	2.1998	0.02782
C9orf3	9	97488950	97849500	0.1277	rs10761369	-3.13	rs7851726	0.099254	-6.87	2.1982	350	1	top1	0.099	6.9e-12	-2.1982	0.0279
SYT4	18	40847856	40857615	0.0554	rs648087	3.48	rs12457996	0.02834	-4.55	-1.20833	367	5	lasso	0.043	5.1e-06	2.1983	0.0279
SNHG18	5	9546199	9546200	0.4139	rs3822794	2.568	rs3798097	-0.000943	4.97	1.90164	697	28	enet	0.22	8.3e-12	2.19904	0.0279
ATP2C1	3	130569368	130735555	0.0922	rs819079	2.87	rs16835460	0.009589	4.46	1.5	441	441	blup	0.021	0.0012	2.1971	0.028011
ACTR2	2	65454828	65498390	0.0602	rs17029771	3.36	rs11683111	0.044233	-5.04	2.19672	483	1	top1	0.044	3.9e-06	-2.19672	0.02804
PIP5K1P1	6	7986334	7990577	0.055	rs7769739	-3.7	rs2206098	0.035	5.4	-2.8425	626	4	lasso	0.048	1.7e-06	-2.19613	0.028082
IDI2-AS1	10	1068576	1090141	0.1188	rs10508211	2.46	rs3207775	0.0733	6.06	2.19355	516	1	top1	0.073	4.1e-09	2.19355	0.0283
CERS5	12	50523580	50561097	0.0429	rs7967954	-2.72	rs7136570	0.0379	5.14	-2.19298	311	1	top1	0.038	2.2e-05	-2.19298	0.0283
TRAPPC6B	14	39617014	39639634	0.1179	rs17092037	2.39	rs1980523	0.0213	-5.13	-1.24683	362	362	blup	0.062	6.6e-08	2.1937	0.0283
ZNF714	19	21264952	21307883	0.0355	rs2195453	2.97	rs3760839	0.040898	4.56	2.19313	285	1	top1	0.041	1.1e-05	2.19313	0.0283
ZNF721	4	433772	492960	0.0799	rs3775121	-4.57	rs6599338	0.0642	-5.8	-2.1933	294	1	top1	0.064	3.8e-08	2.19	0.0283
AGAP6	10	49982189	49982190	0.2086	rs12358176	-3.52	rs11599257	0.047756	-5.89	-2.16949	346	346	susie	0.13	2.3e-07	2.19304	0.0283
TAF11	6	34888088	34888089	0.1208	rs2820237	-3.87	rs1737727	0.115	5.09	-2.19259	370	1	top1	0.11	1.6e-06	-2.19259	0.02834
APLNR	11	57001051	57004927	0.0698	rs11228774	3.02	rs2282624	0.008282	4.09	1.17094	432	29	enet	0.038	1.6e-05	2.19202	0.0284
HDGF	1	156711898	156736717	0.143	rs7548323	-3.06	rs928392	0.101	6.91	-2.19048	446	1	top1	0.1	4.9e-12	-2.19048	0.02849
MMP24	20	33814538	33864804	0.0191	rs6060257	3.48	rs12479765	-0.002209	3.37	-1.2174	370	370	bslmm	0.002	0.17	-2.19	0.0285
ZNF322	6	26634610	26659980	0.1364	rs806978	-4.1	rs2101582	0.16118	-9.09	-2.4602	450	11	lasso	0.17	2e-20	2.1882	0.028657
GTF2A1	14	81641795	81687575	0.0832	rs2284720	-3.51	rs12892815	0.0789	-6.37	-2.18436	409	1	top1	0.079	1.1e-09	2.1844	0.0289
AREL1	14	74713114	74713115	0.0995	rs3742783	-4.55	rs3742788	0.060572	4.17	2.30247	342	342	susie	0.088	2.6e-05	2.1855	0.0289
KCNK3	2	26692689	26692690	0.129	rs10186142	3.33	rs562311	0.0732	4.55	-2.06957	365	365	susie	0.082	5.1e-05	-2.18429	0.0289
DIP2B	12	50898767	51142450	0.1073	rs7971308	3.41	rs2251603	0.098604	7.65	-2.4174	398	16	enet	0.13	2.6e-15	-2.1837	0.028983
TP73-AS1	1	3652547	3663937	0.1421	rs11547615	-3.27	rs2298222	0.0523	5.92	-1.13077	460	4	lasso	0.062	4.4e-08	-2.18358	0.02899
MBNL1	3	151985828	152183569	0.0383	rs9823831	-3.09	rs6806340	-0.0021	-3.01	0.39855	351	351	bslmm	0.013	0.0093	-2.18384	0.029
NEK9	14	75548817	75593778	0.0359	rs3742783	-4.55	rs10146482	0.0432	4.86	-2.18018	420	1	top1	0.043	6.1e-06	-2.1802	0.0292
SMYD5	2	73214221	73214222	0.298	rs6755318	-2.45	rs17348756	0.13	-5.61	-2.21311	276	276	susie	0.13	2.3e-07	2.18124	0.0292
C2orf50	2	11133052	11133053	0.2713	rs1734444	3.26	rs2884374	0.00594	-4.07	-0.00901	503	40	enet	0.053	0.001	2.18012	0.0292
CRIP2	14	105939274	105946507	0.0365	rs6576108	-3.09	rs2816625	0.00275	-3.58	-0.17188	148	148	bslmm	0.016	0.004	-2.1795	0.0293
URGCP	7	43915500	43965996	0.2677	rs10255565	2.87	rs2730616	0.325789	12.11	2.17647	388	1	top1	0.33	7.1e-40	2.17647	0.02952
DNAJC11	1	6694227	6761966	0.0345	rs12125984	-3.49	rs35070405	0.0303	4.49	2.74783	458	5	lasso	0.036	3.1e-05	2.17634	0.02953
POMZP3	7	76625682	76625683	0.6835	rs13239419	-2.61	rs11505688	0.551024	-10.02	-2.04054	167	167	susie	0.58	2.7e-36	2.17433	0.02968
ZFAND1	8	82613565	82633539	0.1813	rs2955014	2.17	rs2955014	0.222487	9.99	2.17284	340	1	top1	0.22	3.8e-26	2.17284	0.02979
RSF1	11	77377273	77531880	0.0415	rs3740677	4.66	rs627297	0.006434	-3.58	-3.69173	427	427	bslmm	0.027	0.00026	2.17321	0.0298
RINL	19	39358471	39368919	0.1047	rs2960350	3.18	rs1529713	0.0688	-6.32	2	399	2	lasso	0.075	2.1e-09	-2.17209	0.029849
STARD3NL	7	38217807	38270272	0.1	rs2246953	3.27	rs1014136	0.034737	-4.98	1.41406	643	643	bslmm	0.039	1.8e-05	-2.17197	0.029858
LNP1	3	100120036	100175170	0.0739	rs17315236	2.66	rs6797397	0.0883	-6.46	2.17117	384	1	top1	0.088	1.1e-10	-2.17117	0.0299
ABCB8	7	150725509	150744869	0.2579	rs4725394	3.78	rs11977275	0.141998	-8.32	-1.5	554	554	bslmm	0.18	1.4e-21	2.17	0.03001
PLD1	3	171318194	171528504	0.0591	rs9865258	3.46	rs1473377	0.0649	-5.52	-2.16814	447	1	top1	0.065	3.2e-08	2.16814	0.0301
C16orf62	16	19566736	19712485	0.1845	rs2354582	-3.07	rs2304619	0.153	-8.47	-2.3871	466	32	enet	0.16	2.9e-18	2.16797	0.030161
CDH13	16	82660398	83830215	0.1125	rs10451170	3.2	rs4782722	0.0213	-4.98	0.10656	1136	1136	bslmm	0.044	5.6e-06	-2.16745	0.030201
RRN3	16	15094316	15094317	0.2935	rs8049689	2.48	rs2966129	0.108826	5.51	2.11194	101	101	susie	0.11	1.8e-06	2.16592	0.0303
USP22	17	21043759	21043760	0.1739	rs12946498	-2.56	rs4985959	0.126804	5.24	-2.16667	219	1	top1	0.13	4.5e-07	-2.16667	0.0303
KIF2A	5	61601988	61683011	0.0464	rs6449570	-3.39	rs1808400	0.0177	-4.29	1.6064	389	7	lasso	0.019	0.0019	-2.16511	0.0304
FTCD	21	47556175	47575481	0.373	rs718496	-3.76	rs2839160	0.19414	9.83	-1.955	486	486	bslmm	0.35	1.5e-44	-2.16472	0.03041
LRCH1	13	46553167	46553168	0.108	rs11148014	-3.26	rs9567707	0.01434	3.46	2.3546	559	3	lasso	0.023	0.022	2.1638	0.03048
RPL6P4	2	11102141	11102142	0.3806	rs1734444	3.26	rs7560331	0.13	5.53	2.61345	504	21	enet	0.2	1.5e-10	2.16359	0.0305
ZSCAN21	7	100049773	100049774	0.2755	rs11771139	3.16	rs2272338	0.149537	5.4	-2.16216	270	1	top1	0.15	3.8e-08	-2.16216	0.03061
TENC1	12	53440809	53458162	0.2404	rs6580936	2.73	rs1474214	0.151262	-9.31	1.8319	557	7	lasso	0.17	1.5e-20	-2.1608	0.030707
PXMP2	12	133264191	133281577	0.053	rs11833667	2.47	rs5745047	0.0598	-5.38	2.15951	248	1	top1	0.06	1.1e-07	-2.15951	0.0308
TFDP2	3	141663269	141868386	0.081	rs9848817	2.98	rs4683663	0.0688	5.94	2.15951	367	1	top1	0.069	1.3e-08	2.15951	0.0308
DUSP3	17	43778987	43778988	0.3236	rs11870606	3.27	rs12953033	0.011719	-3.3	-1.32414	353	353	susie	0.027	0.014	2.1594	0.0308
ANKH	5	14871777	14871778	0.145	rs11948550	2.894	rs17251667	0.018772	-4.48	-1.76351	389	389	susie	0.048	0.0017	2.15978	0.0308
ASB16-AS1	17	44186716	44186717	0.2042	rs11870606	3.35	rs4239142	0.09128	-4.92	-2.136	352	352	susie	0.1	7.7e-06	2.15909	0.0308
CSMD1	8	2792874	4852328	0.0441	rs17066956	-3.29	rs13264352	0.073771	6.45	-2.15929	1325	1	top1	0.074	3.7e-09	-2.15929	0.03083
NDUFAF4	6	97337186	97345767	0.3827	rs211168	2.72	rs1928968	0.409	13.63	-2.1585	412	1	top1	0.41	1.4e-53	-2.15854	0.030886
DENND4A	15	65952956	66084631	0.0926	rs11634212	2.7	rs8036078	0.0446	-4.78	-2.52717	376	3	lasso	0.052	7.3e-07	2.1579	0.0309
ZUFSP	6	116956780	116989973	0.0762	rs648248	-2.74	rs6568953	0.0389	5.68	-2.17742	360	4	lasso	0.05	1.2e-06	-2.15889	0.0309
YY1AP1	1	155629232	155755165	0.0421	rs4971072	-3	rs12749306	0.0257	5.28	-2.63281	225	225	blup	0.032	9e-05	-2.15821	0.030912
ARL6	3	97483594	97519953	0.0488	rs17374916	2.41	rs7616614	0.00925	4.08	-0.57658	312	5	lasso	0.011	0.014	-2.15712	0.031
LOC100130950	17	5095378	5138931	0.0765	rs11867311	-3.99	rs2439945	0.0798	6.33	-2.15714	491	1	top1	0.08	5.8e-10	-2.1571	0.031
CACNG5	17	64831234	64881395	0.0518	rs16960774	-3.7	rs4791022	0.00836	-3.95	-1.5678	534	534	bslmm	0.013	0.0093	2.157	0.031
CD40	20	46118271	46118272	0.2791	rs6074047	2.97	rs13038523	0.038466	-4.54	-0.60891	501	43	enet	0.058	0.00059	2.15608	0.031077
PLSCR1	3	146232966	146262628	0.0489	rs4681298	3.25	rs342923	-0.000966	-3.65	-0.72807	407	407	bslmm	0.0064	0.05	2.15538	0.0311
LRRC55	11	56949220	56959188	0.0547	rs11228774	3.02	rs11599957	0.020365	-4.43	-0.67376	439	439	blup	0.034	5.1e-05	2.15569	0.0311
LMOD1	1	201946587	201946588	0.3511	rs523218	3.02	rs16849387	0.0684	-4.43	-2	474	474	susie	0.085	3.7e-05	2.15536	0.0311
GRIP1	12	66765473	67197894	0.08	rs2870913	-2.88	rs17103027	-0.001561	3.81	0.331	739	739	blup	0.0042	0.09	-2.1546	0.031193
ZNF558	19	8920381	8942975	0.0646	rs11085766	4.13	rs2910368	0.012711	4.42	2.15347	402	1	lasso	0.021	0.0015	2.15347	0.03128
SRSF10	1	24292936	24306953	0.0582	rs11249201	-2.56	rs2864098	-0.00183	3.3	-0.8254	400	400	bslmm	0.011	0.016	-2.15301	0.031318
AMPH	7	38631566	38631567	0.2092	rs17498829	-3.03	rs11770392	-0.003122	3.83	-3.025	546	23	enet	0.02	0.032	-2.1502	0.03154
RPF2	6	111303290	111346794	0.2129	rs2297939	-3.69	rs12527783	0.139	-8.07	2.15	334	1	top1	0.14	1.5e-16	-2.15	0.031555
PARP8	5	49961732	50142356	0.0745	rs151998	-2.77	rs7711839	0.0848	6.73	-2.15	280	1	top1	0.085	2.5e-10	-2.15	0.0316
PRUNE	1	150980972	151008189	0.0476	rs6694357	3.88	rs12090604	0.0229	4.5	-1.84103	311	4	lasso	0.025	0.00049	-2.1473	0.03177
LOC102724900	22	27331786	27331787	0.438	rs1003704	-3.43	rs494702	0.1164	5.19	-2.61111	939	14	lasso	0.16	1.3e-08	-2.14698	0.03179
NFE2L2	2	178095030	178257419	0.2799	rs10183914	-3.71	rs2364722	0.123994	7.52	3.58824	485	485	bslmm	0.14	1.9e-16	2.14732	0.0318
ABCA10	17	67144147	67240956	0.2009	rs7223000	2.9	rs8071611	0.125	-7.99	1.6017	475	475	bslmm	0.17	8.8e-21	-2.1472	0.0318
TMCO3	13	114145307	114204544	0.0329	rs7996948	-2.76	rs2265155	0.0243	4.25	-2.14634	372	1	top1	0.024	0.00058	-2.14634	0.031846
MLH3	14	75480466	75518235	0.061	rs3742783	-4.55	rs175084	0.0955	6.92	-1.97297	410	11	enet	0.097	1.1e-11	-2.1443	0.032
CLCC1	1	109472129	109506121	0.158	rs4970833	-2.34	rs10607	0.119	-7.41	-2.01481	390	15	lasso	0.15	5.5e-18	2.14441	0.032
AGXT2L2	5	177635539	177659803	0.1633	rs2913788	-3.35	rs2233788	0.00143	4.34	-2.12088	429	429	blup	0.055	2.9e-07	-2.14467	0.032
SMG7	1	183472265	183472266	0.2576	rs6424888	-2.96	rs2702178	0.00584	-4.17	-1.2	513	35	enet	0.027	0.015	2.14403	0.032
SNAP91	6	84262604	84419127	0.0925	rs1556111	2.58	rs12193281	0.0522	6.12	1.2155	353	3	lasso	0.076	1.6e-09	2.14408	0.032026
NUCB1	19	49403306	49426540	0.0707	rs11667393	3.2	rs1058491	0.0436	4.81	2.14394	428	1	top1	0.044	4.5e-06	2.14394	0.032038
COX17	3	119388371	119396243	0.0515	rs6773852	-2.92	rs11720605	0.0295	4.58	2.14286	514	1	top1	0.03	0.00016	2.14286	0.0321
YJU2	19	4248014	4248015	0.4538	rs3746115	-3.15	rs11671900	0.324679	7.87	2.24242	370	4	lasso	0.34	4.5e-18	2.14197	0.0322
ATF1	12	51157788	51214943	0.029	rs7971308	3.41	rs4768903	0.016583	4	0.5426	338	338	blup	0.027	0.00026	2.1419	0.032204
SHISA4	1	201857796	201861715	0.3033	rs523218	3.02	rs6427922	0.222	-10.56	-2.14074	504	1	top1	0.22	1.4e-26	2.14074	0.03229
ZBBX	3	166958076	167098085	0.2114	rs6791684	2.92	rs13068132	0.166	-9.08	1.96396	319	27	enet	0.18	2.5e-21	-2.14048	0.0323
SVBP	1	42816803	42816804	0.5018	rs11210831	-3.49	rs323719	0.39	8.47	-2.1405	430	1	top1	0.39	2e-21	-2.1405	0.0323
NACAD	7	45120035	45128493	0.0541	rs10228431	2.48	rs10278144	0.013058	4.14	1.89189	436	436	blup	0.013	0.0078	2.1388	0.03245
SLC38A11	2	165754708	165812035	0.0514	rs4667469	3.14	rs1902054	-0.001714	-4.01	-0.47586	403	403	bslmm	0.019	0.0017	2.13831	0.032491
C2orf76	2	120060019	120124404	0.1184	rs10200558	-3.31	rs6712455	0.072854	6.47	2.02586	468	20	enet	0.087	1.4e-10	2.13859	0.0325
SNX13	7	17830384	17980131	0.0484	rs2041582	3.54	rs12669067	-0.00199	-3.59	-1.46957	520	520	blup	0.011	0.014	-2.13738	0.032567
LINC02232	4	65004499	65004500	0.176	rs431243	3.29	rs7670554	0.108224	5.32	2.1728	395	395	susie	0.13	2.7e-07	2.13488	0.03277
IFT122	3	129158967	129239191	0.0622	rs2670897	2.74	rs2625956	0.0601	-5.63	-2.13423	293	1	top1	0.06	1e-07	2.13423	0.0328
SULT1A2	16	28597108	28597109	0.3603	rs2411453	-3.45	rs7186573	0.270065	7.63	-2.13043	188	47	enet	0.35	3.5e-19	-2.13469	0.0328
HIST1H4B	6	26027123	26027480	0.0671	rs806978	-4.1	rs198852	0.05371	-5.65	-2.1316	678	1	top1	0.054	3.8e-07	2.1316	0.033041
HIST1H2AB	6	26033319	26033796	0.0464	rs806978	-4.1	rs198852	0.02055	-4.7	-2.1316	680	1	top1	0.021	0.0013	2.1316	0.033041
CREB3L4	1	153940314	153946840	0.0435	rs3791186	2.92	rs10908578	0.0128	4.61	1.41818	335	335	blup	0.041	9.1e-06	2.13006	0.03317
SH3D19	4	151325631	151325632	0.2805	rs1473305	-2.26	rs6858515	5.9e-05	3.46	-1.9832	279	5	lasso	0.014	0.057	-2.12937	0.03322
DTNBP1	6	15523031	15663289	0.0791	rs1997679	3.19	rs9396592	-0.000353	-4.64	-2.0522	572	572	bslmm	0.017	0.0029	2.12612	0.033493
ARHGAP25	2	68906745	69043443	0.2723	rs4854519	2.92	rs2280244	0.268782	-11.11	2.49153	586	586	bslmm	0.33	5.5e-41	-2.12549	0.033546
VSTM4	10	49115508	49115509	0.1933	rs11101509	-2.88	rs2244967	0.101023	-5.07	-2.02174	607	607	susie	0.13	4.6e-07	2.12394	0.03368
MAP2K5	15	67835020	68099455	0.0338	rs28670272	-3.76	rs11631474	0.000711	-2.9	0.37838	386	386	bslmm	0.0039	0.098	-2.12251	0.0338
LOC284395	19	29777917	30016659	0.1843	rs892076	2.64	rs8107220	0.0777	-6.83	2.22807	659	13	enet	0.15	5.8e-18	-2.12099	0.033923
CHSY1	15	101715927	101792137	0.0735	rs4246328	-3.11	rs7181644	0.00883	-3.7	1.35433	641	38	enet	0.033	8e-05	-2.12014	0.034
ANP32E	1	150190716	150208504	0.0438	rs2055975	3.04	rs11205347	0.0428	4.58	-2.11972	231	1	top1	0.043	6.7e-06	-2.11972	0.03403
LIMK1	7	74082932	74082933	0.1344	rs632401	-2.74	rs2285025	0.057427	4.19	2.11905	315	1	top1	0.057	0.00064	2.11905	0.03409
DAP3	1	155658881	155708800	0.0251	rs4971072	-3	rs821551	0.00982	4.21	-2.00826	248	248	blup	0.02	0.0015	-2.11892	0.0341
IL16	15	81475092	81605104	0.045	rs4778897	3.26	rs4778641	0.03851	4.57	2.11864	482	1	top1	0.039	1.6e-05	2.11864	0.0341
RIC8A	11	207510	207511	0.3559	rs10902165	-2.54	rs1045454	0.144826	6.14	1.91129	281	281	susie	0.17	3.1e-09	2.11863	0.0341
PILRB	7	99933766	99949523	0.1267	rs11771139	3.16	rs11769057	0.100868	6.78	-1.79577	294	294	bslmm	0.1	2.6e-12	-2.11867	0.034118
FRMPD2P1	10	48844035	48862688	0.0767	rs11204207	-3.45	rs12783761	-0.00192	3.4	0.11429	173	173	bslmm	0.02	0.0016	2.11867	0.03412
RSBN1L	7	77325742	77409120	0.0855	rs848467	2.71	rs2868813	0.093276	7.11	-2.11818	577	1	top1	0.093	2e-11	-2.1182	0.03416
PPIL6	6	109711417	109762374	0.2137	rs911475	2.47	rs13437492	0.134	8.48	2.11538	384	1	top1	0.13	9.5e-16	2.11539	0.0344
LINC01114	2	104757718	104757719	0.509	rs11687658	-3.76	rs442203	0.387	8.52	2.11504	365	1	top1	0.39	3.1e-21	2.11504	0.0344
NDUFS2	1	161169104	161184184	0.0406	rs12029543	2.89	rs2502806	0.0362	5.13	-2.11504	388	1	top1	0.036	3.3e-05	-2.11504	0.034426
SETX	9	135136826	135230372	0.0817	rs6597547	-3.16	rs11243736	0.038679	-4.49	-2.1147	464	1	top1	0.039	1.8e-05	2.1147	0.0345
RHOC	1	113243748	113250025	0.1384	rs11102493	2.37	rs2279500	0.173	8.92	-2.11409	320	1	top1	0.17	3.2e-20	-2.11409	0.034507
SCP2	1	53392900	53517289	0.076	rs1288362	2.23	rs11206043	0.0462	-5.65	2.11404	490	1	top1	0.046	2.4e-06	-2.11404	0.03451
MCCC1	3	182733005	182833860	0.0727	rs2315505	-2.8	rs4859156	0.0536	5.13	-2.11304	409	1	top1	0.054	5e-07	-2.11304	0.0346
AKAP7	6	131456825	131604675	0.1275	rs1190813	2.26	rs1190805	0.103	7.03	2.11304	411	1	top1	0.1	2.8e-12	2.11304	0.0346
STMN4	8	27093813	27115903	0.1742	rs557754	2.49	rs17366947	0.13836	-8.08	2.02655	633	5	lasso	0.14	8.4e-17	-2.11223	0.03467
CSGALNACT1	8	19261671	19615382	0.1164	rs10105819	2.96	rs3802329	0.102992	-6.85	-2.11111	734	1	top1	0.1	2.7e-12	2.11111	0.03476
CPNE3	8	87526655	87573726	0.166	rs7000333	3.04	rs11774499	0.069701	-6.2	1.4762	453	453	blup	0.097	7.9e-12	-2.11081	0.03479
SLC7A9	19	32869765	32869766	0.5116	rs2868143	-2.68	rs17272267	0.334817	-7.88	-1.54412	420	10	lasso	0.45	1.4e-25	2.11071	0.0348
RFWD2	1	175913966	176176370	0.1069	rs12567704	-2.57	rs3748618	0.0977	6.83	2.11017	362	1	top1	0.098	1e-11	2.11017	0.034844
AGMAT	1	15585109	15585110	0.2441	rs11576404	3.41	rs4646093	0.166	5.79	2.15	497	497	susie	0.17	5.2e-09	2.1094	0.0349
C11orf1	11	111878934	111878935	0.1602	rs11603779	2.23	rs7124696	0.039256	-4.39	1.86667	342	342	susie	0.054	0.00087	-2.10956	0.0349
FRMPD2B	10	46870857	46870858	0.1008	rs1902715	2.61	rs12357149	-0.005309	-3.18	0.36749	161	161	susie	0.019	0.036	2.10869	0.03497
LOC100289361	3	142719686	142720309	0.0729	rs920572	2.32	rs1814565	0.056066	-6.47	2.15789	506	4	lasso	0.076	1.6e-09	-2.1085	0.034985
NUP85	17	73201596	73231854	0.2164	rs2307008	-4.59	rs1478785	0.317	12	-2.1069	371	1	top1	0.32	1.2e-38	-2.1069	0.0351
RPS9	19	54704725	54711515	0.3501	rs10416577	3.54	rs17305311	0.270355	-11.42	-1.65069	471	6	lasso	0.33	1.3e-40	2.10623	0.03518
FLACC1	2	201357397	201357398	0.4661	rs6743518	2.85	rs1035142	0.322	7.81	2.1062	346	1	top1	0.32	3.3e-17	2.1062	0.0352
GAA	17	78075354	78093679	0.2049	rs4889940	2.75	rs12450199	0.203	-9.69	2.01754	447	4	lasso	0.2	2.9e-24	-2.1044	0.0353
SNHG5	6	86386724	86388451	0.0848	rs6923394	-2.27	rs4431401	0.0852	6.99	1.96396	335	5	lasso	0.096	1.7e-11	2.10348	0.0354
UGGT2	13	96453835	96705736	0.0643	rs9556532	2.5	rs816142	0.0183	-4.87	-1.55422	340	16	enet	0.052	8.2e-07	2.1025	0.03551
FPR1	19	52249022	52255150	0.0772	rs4801889	-2.96	rs4802859	0.0316	-4.38	2.10169	614	1	top1	0.032	8.6e-05	-2.1017	0.03558
PCM1	8	17780365	17887457	0.1844	rs3088302	2.22	rs478420	0.153534	8.34	1.53043	869	6	lasso	0.22	1.3e-25	2.10077	0.03566
TTC3	21	37073225	37073226	0.4132	rs2835782	-2.76	rs6517404	0.38586	8.84	2.1455	434	23	enet	0.4	5.2e-22	2.1008	0.03566
BMP7	20	55743808	55841707	0.0808	rs6069935	3.73	rs13038779	0.02128	4.78	2.1008	767	1	top1	0.021	0.0011	2.1008	0.0357
KANSL1	17	46225388	46225389	0.5631	rs169201	-3.6	rs17692129	0.227527	-6.56	2.1	47	1	top1	0.23	5.2e-12	-2.1	0.0357
MR1	1	181002560	181031074	0.1505	rs7512415	-3.52	rs2282348	0.0882	7.04	-2.1	479	1	top1	0.088	1.1e-10	-2.1	0.035729
ZNF502	3	44754134	44765323	0.443	rs1004631	-3.15	rs10514710	0.348316	12.58	-1.8	373	373	bslmm	0.4	1.5e-51	-2.0997	0.035755
NPEPPS	17	45600322	45700642	0.0579	rs3785874	3.05	rs4794058	0.0252	4.27	-2.0991	394	1	top1	0.025	0.00047	-2.0991	0.0358
CLEC16A	16	11038344	11276046	0.0497	rs415595	3.35	rs2286973	0.0133	4.12	2.0991	564	1	top1	0.013	0.0085	2.0991	0.035808
LRCH3	3	197518144	197611043	0.0848	rs7614173	4.12	rs9863587	0.02145	4.19	-2.09849	276	1	top1	0.021	0.001	-2.0985	0.035862
SLC33A1	3	155544300	155572248	0.1634	rs6441028	3.04	rs382534	0.143371	-8.55	1.64516	361	361	bslmm	0.15	2.6e-18	-2.0985	0.035865
PRMT7	16	68344876	68391169	0.0344	rs7200210	-4.78	rs9930867	0.0134	3.84	0.94595	302	302	blup	0.016	0.0045	2.09526	0.036148
ACSL6	5	131142683	131329971	0.1257	rs2073643	-2.41	rs247000	0.0677	6.34	-1.08929	434	47	enet	0.084	1.9e-10	-2.09462	0.0362
INPP5E	9	139323066	139334256	0.1773	rs28536668	-2.93	rs11146021	0.141032	-9.19	-1.87879	369	21	enet	0.21	1.6e-24	2.09356	0.0363
DAP	5	10761271	10761272	0.1865	rs26461	2.87	rs2930059	0.01863	4.15	1.98276	627	6	lasso	0.04	0.0038	2.09349	0.0363
ZNF391	6	27374614	27374615	0.2856	rs1156457	3.61	rs6920362	0.243725	-6.75	2.0938	393	1	top1	0.24	7.5e-13	-2.09375	0.0363
TBRG4	7	45139698	45151346	0.2252	rs10228431	2.48	rs6967748	0.212641	9.92	1.30833	440	27	enet	0.23	5.6e-27	2.0924	0.0364
FBXW7	4	153242409	153456393	0.0279	rs3924954	3.17	rs4696324	0.018	-4.09	-2.0909	363	1	top1	0.018	0.0027	2.09	0.0365
LINC00896	22	20206396	20206397	0.174	rs175197	-3.41	rs4819841	0.03269	4.1	0.44082	559	7	lasso	0.042	0.003	2.09097	0.03653
VHL	3	10183318	10195354	0.0967	rs759691	-2.98	rs388600	0.055164	5.17	2.09091	593	1	top1	0.055	2.6e-07	2.0909	0.036536
ZKSCAN5	7	99504650	99504651	0.0825	rs17161662	2.44	rs10272998	0.095948	4.31	2.09091	313	1	top1	0.096	1.2e-05	2.09091	0.03654
PARP15	3	122577601	122577602	0.2448	rs9289200	2.36	rs7613238	0.09066	4.33	2.09009	502	1	top1	0.091	2e-05	2.09009	0.03661
NAPRT1	8	144656954	144660513	0.285	rs11786896	4.19	rs896954	0.321769	11.95	-2.08805	360	1	top1	0.32	2.7e-39	-2.08805	0.03679
PSMB7	9	127115743	127177752	0.0489	rs623640	-2.8	rs7864941	0.014451	-4.13	-1.8125	393	3	lasso	0.026	0.00031	2.08718	0.0369
PSORS1C1	6	31114749	31114750	0.3371	rs2233965	4.08	rs3130977	0.0609	-4.58	0.605	173	34	enet	0.13	2.4e-07	-2.08725	0.0369
POC5	5	74970023	75013313	0.1672	rs5909	-2.43	rs2307111	0.172	-8.97	2.0708	388	8	lasso	0.19	5.3e-22	-2.08624	0.037
PKD1P3	16	14911550	14911551	0.1235	rs2966157	2.12	rs2966129	0.078959	4.37	2.11194	102	4	lasso	0.081	5.4e-05	2.08491	0.0371
TMEM126B	11	85339616	85347583	0.0327	rs290200	-3.09	rs575050	0.022413	-4.44	1.1062	349	349	bslmm	0.022	0.00081	-2.08362	0.0372
FAM131C	1	16073631	16073632	0.4111	rs11576404	3.41	rs10803414	0.278	-7.2	-2.15966	371	2	lasso	0.28	5.8e-15	2.08331	0.0372
ATG14	14	55411857	55411858	0.2315	rs17672298	-3.64	rs9323283	0.190629	6.07	2.23077	431	33	enet	0.21	3.5e-11	2.0825	0.0373
ALDH3A2	17	19552063	19580908	0.0232	rs7219688	-3.17	rs2453594	0.00437	-3.71	-1.3889	272	4	lasso	0.012	0.012	2.0804	0.0375
LOC284998	2	105363094	105374177	0.1167	rs11687658	-3.76	rs403491	0.124864	7.67	2.07965	370	1	top1	0.12	5.9e-15	2.07965	0.037558
GMPPB	3	49758931	49761384	0.1968	rs7617915	-2.88	rs6809879	0.14978	8.6	-1.57639	313	313	bslmm	0.16	2.8e-19	-2.0793	0.037592
IFT20	17	26655350	26662515	0.0387	rs739439	-5.36	rs9303616	-0.000357	-3.64	1.5254	259	259	blup	0.016	0.0041	-2.079	0.0376
KIAA1586	6	57046531	57046532	0.2206	rs9475724	-2.65	rs9382689	0.118	-5.05	-1.24428	250	21	enet	0.15	2.8e-08	2.07897	0.03762
HYDIN	16	70841286	71264625	0.0774	rs4268752	2.56	rs2042421	0.064	-5.45	-2.07857	287	1	top1	0.064	4e-08	2.07857	0.037657
SLC1A2	11	35272751	35441610	0.0655	rs17379710	2.89	rs2421765	0.067047	-5.85	-2.07826	630	1	top1	0.067	1.9e-08	2.07826	0.037685
U2SURP	3	142720371	142779567	0.0948	rs920572	2.32	rs11709036	0.07862	6.54	2.07826	542	1	top1	0.079	7.8e-10	2.0783	0.037685
TSC1	9	135766734	135820020	0.0502	rs4454354	-2.81	rs2073577	0.022065	4.2	2.0776	563	1	top1	0.022	0.001	2.07759	0.0377
RASA2	3	141205925	141331197	0.0831	rs9848817	2.98	rs295323	0.00697	-3.96	-1.30769	421	421	blup	0.04	1.4e-05	2.07675	0.0378
RFLNB	17	445938	445939	0.3292	rs16952930	3.34	rs9889299	0.07134	4.9	-1.5124	360	10	lasso	0.14	7.9e-08	-2.07681	0.0378
LOC285878	7	54624662	54639419	0.0823	rs2709328	-2.94	rs616709	-0.000829	4.01	-1.24545	450	450	bslmm	0.027	0.00027	-2.0764	0.03786
SAMM50	22	44351260	44392412	0.1628	rs139142	-3.41	rs14315	0.065681	-7.2	1.95122	744	4	lasso	0.11	5.7e-13	-2.0752	0.037966
TIGD6	5	150000319	150000320	0.1952	rs6867136	-3.94	rs4705404	0.109837	-5.46	-2.2605	568	568	susie	0.13	2e-07	2.07341	0.0381
CNGA3	2	98962617	99015064	0.0596	rs11892744	-3.93	rs17500406	-0.001268	-3.27	1.13194	313	313	bslmm	0.011	0.015	-2.07323	0.038151
LNCOC1	8	142726972	142726973	0.382	rs4976976	-4.08	rs2244152	0.327788	-7.98	2.0727	402	1	top1	0.33	1.5e-17	-2.07273	0.0382
FAM49B	8	130851838	131028897	0.1208	rs6470757	-3.18	rs298613	0.080816	-6.5	2.07207	470	1	top1	0.081	6.7e-10	-2.07207	0.03826
INPP5A	10	134351352	134596984	0.0655	rs880340	3.46	rs7904728	0.0311	4.84	2.07207	580	1	top1	0.031	9.7e-05	2.07207	0.03826
MCTP1	5	94042288	94620279	0.0742	rs10476612	3.01	rs12519801	-0.00208	-3.64	-0.25806	616	616	bslmm	0.0099	0.019	-2.07122	0.0383
RPP14	3	58291971	58305920	0.0838	rs9822918	-3.31	rs7622074	0.053279	5.63	1.61983	459	4	lasso	0.077	1.3e-09	2.0702	0.038432
BTN2A2	6	26383323	26395100	0.0912	rs806978	-4.1	rs1131936	0.02624	5.1	-0.4103	540	540	bslmm	0.045	3.2e-06	-2.0702	0.038437
RAB1A	2	65313987	65357435	0.0402	rs17029771	3.36	rs10185243	0.049933	4.87	2.06838	436	1	top1	0.05	1.2e-06	2.06838	0.0386
SLC22A9	11	63369788	63369789	0.1733	rs4963432	-3.22	rs630759	0.003303	3.64	-0.86047	291	17	enet	0.05	0.0014	-2.06891	0.0386
BDP1	5	70751441	70863649	0.0807	rs539449	2.49	rs7448990	0.016	4.58	-2.0991	285	48	enet	0.038	2.1e-05	-2.065	0.0389
NBPF20	1	145405777	145405778	0.3985	rs10910836	-2.81	rs12402234	0.051	3.41	-0.98148	82	30	enet	0.099	8.3e-06	-2.06532	0.0389
NSMCE2	8	126104082	126379367	0.1127	rs7003102	-2.59	rs4242367	0.037459	5.38	-2.13913	565	565	bslmm	0.045	4.3e-06	-2.06464	0.03896
PFKL	21	45719924	45747261	0.0991	rs878081	3.18	rs3827256	0.089854	-7.16	2.0809	485	9	enet	0.095	2.1e-11	-2.064	0.039
MTL5	11	68474907	68518988	0.0486	rs12361365	-3.06	rs4073959	0.023981	-5.03	-1.57143	426	426	bslmm	0.046	2.6e-06	2.06439	0.039
AKAP13	15	85923846	86292589	0.055	rs1899854	3.3	rs11073502	0.00669	4	1.93043	525	525	blup	0.025	0.00044	2.06302	0.0391
C17orf80	17	71228371	71245095	0.0619	rs323406	-2.86	rs7211297	0.0119	4.96	-2.2883	573	8	enet	0.022	0.0011	-2.0627	0.0391
CPNE1	20	34220232	34262539	0.1047	rs6060257	3.48	rs2275274	0.032325	3.9	1.5789	303	303	blup	0.045	4e-06	2.06308	0.0391
RHOBTB3	5	95066849	95132071	0.075	rs10043782	3.57	rs34897	0.0144	4.27	-2.0625	395	1	top1	0.014	0.0066	-2.0625	0.0392
LCN12	9	136949550	136949551	0.2325	rs4880190	-3.02	rs4514077	0.149	6.19	-1.6741	383	15	enet	0.18	1.9e-09	-2.06194	0.0392
LINC02609	1	90851656	90851657	0.1436	rs10801821	-2.83	rs3896732	0.00917	4.41	-1.42857	413	19	enet	0.042	0.0033	-2.06214	0.0392
ZNF204P	6	27325601	27343153	0.1007	rs1156457	3.61	rs6899950	0.15876	8.61	2.1043	367	10	lasso	0.17	8.2e-20	2.0614	0.039267
DLST	14	75348593	75370450	0.0927	rs3742783	-4.55	rs2111705	0.105642	-7.28	-2.07273	386	2	lasso	0.11	4e-13	2.06061	0.0393
ANKRD31	5	74364121	74532703	0.1049	rs4703665	-3.14	rs6885887	0.134	-7.98	2.06087	428	1	top1	0.13	4.7e-16	-2.06087	0.0393
ADARB2	10	1223252	1779670	0.065	rs7915178	3.54	rs4880788	0.0143	4.8	-1.01587	1039	26	enet	0.035	3.3e-05	-2.05944	0.03945
SPECC1	17	19912648	20218072	0.1645	rs6650602	-3.65	rs16960672	0.0346	5.31	0.4808	252	3	lasso	0.067	2.2e-08	2.0585	0.0395
ZSCAN26	6	28267009	28267010	0.3011	rs1150666	3.49	rs12214383	0.315614	-7.69	2.0593	415	1	top1	0.32	7.8e-17	-2.05932	0.0395
C2CD3	11	73745479	73882064	0.0395	rs17132911	3.18	rs2302509	0.013471	4.45	-2.05871	388	1	top1	0.013	0.0083	-2.05871	0.039522
NBPF3	1	21766582	21811393	0.6554	rs1697420	-3.31	rs7537914	0.539	15.97	2.136	398	8	enet	0.61	1.1e-93	2.05802	0.03959
EML5	14	89081173	89259096	0.0718	rs763313	3.55	rs4243685	0.0679	5.71	2.05769	468	1	top1	0.068	1.6e-08	2.0577	0.0396
NSMAF	8	59496063	59572404	0.2192	rs17213095	-2.85	rs12375332	0.065504	6.84	1.33974	526	7	lasso	0.11	8.6e-13	2.05711	0.03968
LEFTY1	1	226073981	226112040	0.2956	rs12122761	2.44	rs12046656	0.0292	-5.82	2.10063	401	8	lasso	0.17	9.3e-21	-2.05703	0.03968
PRUNE2	9	79226291	79521003	0.0931	rs2377527	-2.3	rs678943	0.058004	-5.75	-2.0565	638	1	top1	0.058	1.7e-07	2.05645	0.0397
YIPF5	5	143537722	143550278	0.0707	rs10058289	-2.44	rs10463368	0.0407	-4.53	-2.0566	401	1	top1	0.041	9.2e-06	2.0566	0.0397
SIGLEC14	19	51646800	51646801	0.4368	rs11670380	-3.56	rs7250849	0.221513	-6.48	2.05682	594	1	top1	0.22	1.1e-11	-2.05682	0.0397
ACTR3B	7	152456833	152552464	0.0976	rs2040639	2.71	rs6969156	0.073891	-6.07	-2.05941	415	12	enet	0.094	1.7e-11	2.0547	0.03991
COQ6	14	73949925	73949926	0.1448	rs10140575	-2.99	rs2159177	0.098257	-4.96	-2.05357	408	1	top1	0.098	9.2e-06	2.0536	0.04
HIST1H2BC	6	26114625	26124154	0.0808	rs806978	-4.1	rs198852	0.0407	-5.61	-2.1316	684	11	lasso	0.048	1.4e-06	2.0534	0.040036
TESC	12	117099478	117099479	0.1565	rs4767470	3.32	rs7973925	0.102732	-5.81	2.03086	532	532	susie	0.14	8.6e-08	-2.0533	0.04004
PET112	4	152591808	152682175	0.1608	rs360937	-2.75	rs2406973	0.196	9.6	-2.0526	390	1	top1	0.2	6.2e-23	-2.05	0.0401
GP6	19	55038263	55038264	0.5707	rs6509933	3.03	rs1654496	0.135712	-5.57	0.90476	460	29	enet	0.25	2.4e-13	-2.05282	0.0401
ZSCAN31	6	28356270	28356271	0.6192	rs1150666	3.49	rs853684	0.436134	9.05	1.225	374	18	lasso	0.48	1.1e-27	2.05242	0.0401
RPL19P9	5	178055603	178055604	0.3749	rs2913788	-3.348	rs7708878	0.0688	-4.92	-2.22764	389	8	enet	0.12	1.2e-06	2.05138	0.0402
EXOG	3	38496126	38496127	0.3013	rs933135	3.45	rs1858740	0.08376	5.05	-1.74775	440	47	enet	0.16	8.8e-09	-2.05151	0.04022
RNF19A	8	100336217	100336218	0.1393	rs11783233	3.31	rs7003064	0.039686	-4.08	2.5614	394	394	susie	0.041	0.0033	-2.05022	0.04034
TM2D1	1	62146718	62191095	0.1024	rs7517854	-3.37	rs17312971	0.062	6.2	-1.90977	496	4	lasso	0.067	1.8e-08	-2.0494	0.040423
TMEM129	4	1717678	1723084	0.1537	rs17742599	-3.18	rs2854915	0.168	8.75	-1.8632	257	3	lasso	0.17	2.9e-20	-2.05	0.0405
STXBP6	14	25281305	25519171	0.2114	rs3814811	2.81	rs7157481	0.042345	-6.25	2.088	718	10	lasso	0.17	1.2e-19	-2.04736	0.0406
RFPL3S	22	32382051	32382052	0.338	rs9609389	-3.05	rs5998471	0.23849	-7	-1.91667	643	23	enet	0.27	4.2e-14	2.04705	0.04065
ZNF713	7	55955148	56008433	0.0643	rs6968800	2.4	rs816398	0.016156	4.42	1.03165	326	326	blup	0.027	0.00029	2.0468	0.04068
TRAPPC2L	16	88857085	88857086	0.3002	rs12447686	-2.55	rs3826061	0.174486	6.06	1.45454	422	7	lasso	0.2	1.8e-10	2.04579	0.0408
CGREF1	2	27322220	27341995	0.046	rs10186142	3.33	rs1275513	0.007484	-4.1	-0.41284	312	14	enet	0.047	2.4e-06	2.04497	0.0409
EIF2B2	14	75002910	75002911	0.1729	rs3742783	-4.55	rs2012627	0.124885	-5.31	-2.04464	413	1	top1	0.12	5.5e-07	2.0446	0.0409
ATF6	1	161736033	161933860	0.0606	rs1063178	3.23	rs2499853	0.013	-4.65	1.22222	625	625	bslmm	0.017	0.0033	-2.04419	0.04094
SETD1A	16	30968614	30995981	0.0356	rs2454907	2.47	rs11150599	0.027744	3.98	-2.0439	243	1	top1	0.028	0.00022	-2.04386	0.041
ITGAX	16	31366508	31394318	0.0475	rs11150645	3.21	rs8052139	0.032283	-4.55	-1.4576	282	7	enet	0.054	3.9e-07	2.04392	0.041
LOC284798	20	25121433	25129426	0.1441	rs2072977	-3.08	rs6050363	0.063922	6.27	0.9113	456	7	lasso	0.1	1.7e-12	2.0433	0.041
SCUBE2	11	9138113	9138114	0.2357	rs4282978	-3.34	rs7929621	0.011407	-4.26	-2.69748	364	364	susie	0.1	4.8e-06	2.04335	0.041
MICAL1	6	109765265	109787171	0.1715	rs2503765	2.31	rs6916579	0.118	-7.51	-1.9052	387	9	lasso	0.14	4e-17	2.04289	0.041063
FAM193B	5	176946789	176981548	0.0597	rs4131289	-3.48	rs28626332	0.0114	-4.15	2.0458	262	3	lasso	0.018	0.0027	-2.04198	0.0412
ZAP70	2	97713559	97713560	0.1786	rs2276645	3.12	rs11893601	0.115	5.06	-2.336	166	166	susie	0.13	4.5e-07	-2.04194	0.0412
NAGLU	17	40687950	40696466	0.0336	rs7221385	3.26	rs17500235	0.0131	4.16	-2.0638	246	2	lasso	0.019	0.0022	-2.0407	0.0413
COG3	13	45464897	45464898	0.1606	rs2985994	5.2	rs3751352	0.01494	4.08	2.0448	465	465	susie	0.016	0.046	2.0386	0.04149
ZNF603P	6	28176187	28176188	0.63	rs1150666	3.49	rs2791333	0.595602	10.49	1.45	454	454	susie	0.66	3.3e-44	2.03843	0.0415
RCBTB2	13	48533255	48533256	0.1909	rs9595988	-3.43	rs10492513	-0.00549	-3.83	-1.7857	390	21	enet	0.036	0.0059	2.0378	0.04157
FANCL	2	58386377	58468515	0.1902	rs1051061	-3.21	rs10445895	0.18396	-9.08	2.03723	334	1	top1	0.18	1.8e-21	-2.03723	0.0416
IL7	8	78805522	78805523	0.1353	rs11996219	-2.65	rs4739135	0.094882	-5.03	-2.0441	322	322	susie	0.099	9e-06	2.0366	0.04169
IL1RL1	2	102311501	102311502	0.4534	rs868251	3.23	rs974389	0.366	-8.28	2.14545	570	14	enet	0.38	4.5e-21	-2.03666	0.0417
MKLN1	7	130794854	131181398	0.1263	rs4728236	3	rs9640866	0.08861	-6.99	-2.03571	494	1	top1	0.089	9.8e-11	2.03571	0.041779
ZBTB38	3	141043054	141168632	0.0411	rs868767	-2.41	rs6440003	0.0362	5.02	-2.03571	412	1	top1	0.036	3.3e-05	-2.03571	0.0418
KIF20B	10	91461366	91534700	0.1311	rs4933513	2.63	rs8181406	0.161	-8.84	-2.19403	530	41	enet	0.17	2.3e-20	2.03444	0.04191
C6orf118	6	165693152	165723111	0.0613	rs11755580	3.2	rs17852379	0.00188	4.05	0.2345	669	669	bslmm	0.0087	0.026	-2.03429	0.041922
C3orf70	3	184795837	184870802	0.0403	rs16859665	3.33	rs16859665	0.012592	-3.96	3.33058	416	416	blup	0.02	0.0013	-2.0343	0.041926
CPVL	7	29035246	29234892	0.2389	rs929385	3.09	rs12700939	0.203477	-9.67	2.03361	818	1	top1	0.2	2.9e-24	-2.0336	0.04199
AGBL2	11	47715388	47715389	0.0629	rs4752801	-2.84	rs7113857	0.039603	4.07	0.80814	279	10	enet	0.048	0.0017	2.03292	0.0421
LOC100506714	22	45529638	45559662	0.0723	rs6007287	-3.22	rs132823	0.008907	-4.32	1.53247	672	672	bslmm	0.029	0.00016	-2.0318	0.042176
ADRA1D	20	4249073	4249074	0.3784	rs6084506	3.37	rs835873	0.171945	5.92	-2.03165	636	1	top1	0.17	3.2e-09	-2.03165	0.04219
LINC00624	1	147517874	147517875	0.1275	rs11239968	2.82	rs4950382	0.0824	5.1	-1.64062	479	479	susie	0.1	6.7e-06	-2.03084	0.0423
LOC100505915	16	15094410	15094411	0.3475	rs8049689	2.48	rs2966129	0.279352	7.42	2.11194	101	9	lasso	0.34	1.8e-18	2.02903	0.0425
MADD	11	47290926	47351582	0.32	rs7947730	-2.57	rs11570115	0.172471	-9	2.03723	315	315	bslmm	0.18	1.4e-21	-2.02805	0.0426
CHMP4B	20	32399109	32442173	0.2721	rs6120395	-2.23	rs736953	0.233558	10.56	-2.0273	252	1	top1	0.23	4.8e-28	-2.0273	0.0426
ACADVL	17	7120443	7128586	0.0909	rs9902027	-4.46	rs446994	0.0615	6.66	-1.36842	467	467	bslmm	0.065	2.1e-08	-2.0257	0.0428
VSIG8	1	159862656	159862657	0.2607	rs8989	3.39	rs4133290	0.00367	3.89	1.24427	511	16	enet	0.038	0.0045	2.02565	0.0428
ANXA9	1	150982016	150982017	0.1077	rs6694357	3.88	rs6688113	-8.79e-05	3.12	0.84043	315	315	susie	0.02	0.03	2.02512	0.0429
PAXX	9	136992417	136992418	0.2357	rs4880190	-3.02	rs7048567	0.22	-6.62	-1.8397	375	26	enet	0.23	3.9e-12	2.02317	0.0431
PRSS56	2	232520462	232520463	0.4275	rs923335	-3.39	rs733603	0.156	7	-2.06711	425	30	enet	0.26	5.8e-14	-2.023	0.0431
KIAA1614	1	180882312	180915239	0.1902	rs7519288	-3.73	rs3795503	0.17	-8.84	-1.62602	452	7	lasso	0.18	2.9e-21	2.02249	0.04313
PWP2	21	44107289	44107290	0.7435	rs878081	3.18	rs2277805	0.428749	9.1	-1.8483	340	11	lasso	0.46	1.9e-26	-2.021	0.04328
VPS8	3	184529930	184770402	0.1723	rs16859665	3.33	rs9830734	0.152	9.04	1.90164	434	3	lasso	0.17	3.5e-20	2.02028	0.0434
UBE2QL1	5	6448735	6496834	0.0793	rs274700	-2.46	rs2014784	0.0198	-4.1	-0.36424	676	676	blup	0.042	6.6e-06	2.01963	0.0434
SLC38A8	16	84042635	84042636	0.5584	rs11644204	3.69	rs17787138	0.26171	-7.29	-1.904	978	28	enet	0.33	6.4e-18	2.01954	0.0434
ACTB	7	5566778	5570232	0.0842	rs6463300	-3.81	rs852423	0.090186	7.42	1.45161	329	3	lasso	0.11	5.3e-13	2.0196	0.04342
THEM6	8	142727202	142727203	0.3582	rs4976976	-4.08	rs2244152	0.280423	-7.49	2.0727	402	402	susie	0.29	1.3e-15	-2.01926	0.04346
SLC35E2	1	1656276	1677438	0.2372	rs13306651	-2.74	rs4648764	0.274	11.65	-1.88439	293	3	lasso	0.33	9.2e-41	-2.01796	0.043596
RRP12	10	97426075	97426076	0.2502	rs7081796	-3.13	rs9888026	0.096754	4.72	-2.01709	487	1	top1	0.097	1.1e-05	-2.01709	0.04369
ZNF362	1	33722173	33766320	0.0491	rs7548195	-2.89	rs6679416	0.0617	5.48	2.01695	434	1	top1	0.062	5.3e-08	2.01695	0.0437
GSTZ1	14	77787229	77797940	0.1836	rs6574333	-2.9	rs2270423	0.170373	8.91	-2.01653	542	1	top1	0.17	3e-20	-2.01653	0.0437
TWSG1	18	9334764	9402418	0.0748	rs4797352	-2.96	rs7229150	0.044479	-4.75	2.01724	564	1	top1	0.044	3.6e-06	-2.0172	0.0437
PTPN2	18	12785476	12884334	0.0495	rs2847297	-3.57	rs2847286	0.011859	-3.84	2.01739	427	1	top1	0.012	0.012	-2.0174	0.0437
ZNF257	19	22052451	22052452	0.2336	rs11085536	-2.25	rs7255049	0.097093	-5.82	2.01575	320	1	top1	0.097	1e-05	-2.01575	0.0438
HLA-DQB2	6	32763533	32763534	0.8215	rs17843604	4.52	rs1063355	0.356156	-8.19	4.0078	259	32	enet	0.51	2.9e-30	-2.01557	0.0438
SCMH1	1	41492870	41707815	0.0655	rs12564411	3.23	rs9439033	0.0118	3.57	0.18657	447	447	blup	0.02	0.0015	2.01594	0.043806
GPSM2	1	109419602	109476957	0.1181	rs4970833	-2.34	rs10607	0.0857	-6.51	-2.01481	384	1	top1	0.086	1.3e-10	2.01481	0.04392
HSPB8	12	119178641	119178642	0.2556	rs2467021	3.49	rs11064683	0.048037	-4.76	1.36842	562	562	susie	0.089	2.4e-05	-2.0138	0.04403
PPARD	6	35310334	35395968	0.0744	rs2820237	-3.87	rs4713858	0.0416	4.47	-2.01333	420	1	top1	0.042	8.9e-06	-2.01333	0.0441
NR1H3	11	47269850	47290584	0.0484	rs10838748	-2.55	rs10838681	0.040124	-5.06	1.71094	306	306	blup	0.042	8.2e-06	-2.01189	0.044231
ATL3	11	63396436	63439444	0.0449	rs4963432	-3.22	rs503341	-0.000508	3.74	3.02609	302	10	enet	0.0099	0.02	2.01139	0.044284
TPM3	1	154134288	154164611	0.0439	rs3791186	2.92	rs7537213	0.0055	-3.76	0.79464	323	323	bslmm	0.019	0.0021	-2.01045	0.044383
PPL	16	4960740	4960741	0.1666	rs3743840	-3.59	rs759196	0.123591	-4.84	-2.01026	405	1	top1	0.12	6.3e-07	2.01026	0.0444
ECH1	19	38832004	38832005	0.3406	rs2960350	3.18	rs7248208	0.095959	-5.09	2.28571	390	39	enet	0.22	1.3e-11	-2.00961	0.0445
BTN3A2	6	26365158	26365159	0.4926	rs806978	-4.1	rs9366653	0.323841	-8.05	2.9615	544	544	susie	0.48	2.2e-27	-2.00956	0.0445
C8orf59	8	86126287	86132643	0.6518	rs3087782	3.69	rs3808538	0.7505	18.22	1.808	246	18	enet	0.75	1.6e-135	2.00813	0.04463
TAS2R5	7	141490016	141491166	0.0994	rs1181731	2.23	rs974008	0.116157	-8.05	1.83784	463	17	enet	0.14	6.8e-17	-2.0077	0.04467
C14orf79	14	105452615	105461855	0.2574	rs2816662	2.95	rs2033932	0.271753	11.15	2.16552	310	310	bslmm	0.27	3.5e-33	2.0077	0.0447
LOC101927793	16	88881148	88881149	0.2011	rs12447686	-2.55	rs3826061	0.02573	-4	1.45454	436	436	susie	0.046	0.0022	-2.00653	0.0448
MGAT4A	2	99235568	99347589	0.0354	rs11892744	-3.93	rs11899659	0.012007	3.82	-1.12389	344	344	bslmm	0.017	0.003	-2.00585	0.044873
PTK2	8	141668480	142011412	0.1116	rs6980539	3.01	rs4246122	0.061717	-6.06	-1.82166	376	3	lasso	0.084	3.1e-10	2.00368	0.0451
HACL1	3	15601193	15601194	0.1407	rs3821787	-2.71	rs4312641	-0.0052	3.4	1.67188	396	396	susie	0.016	0.046	2.00316	0.04516
OGDHL	10	50942686	50970425	0.116	rs11101190	3.34	rs7910114	0.0912	-7.08	2.19858	302	5	lasso	0.097	1.1e-11	-2.00252	0.0452
FAM21A	10	51827683	51893269	0.199	rs12358176	-3.52	rs2338050	0.121	-7.8	2.10957	302	302	bslmm	0.13	7.5e-15	-2.00303	0.0452
AFF3	2	100142738	100142739	0.52	rs4851333	2.62	rs4851250	0.391	8.81	2.02759	449	449	susie	0.4	2.3e-22	2.00166	0.0453
PCMTD1	8	52730139	52811735	0.0894	rs17181677	2.73	rs6999321	0.08872	-6.95	-1.66667	436	436	bslmm	0.09	7.3e-11	2.00144	0.04534
EFCAB6	22	43924623	44208217	0.0443	rs139142	-3.41	rs86607	0.027163	-5.19	-2	707	2	lasso	0.027	0.00027	2.00015	0.04548
GTDC1	2	144703580	145090083	0.0718	rs16855320	2.91	rs1012272	0.047381	5.09	2	295	1	top1	0.047	2.2e-06	2	0.0455
DST	6	56322784	56819426	0.0998	rs662277	-2.82	rs4712138	0.092	6.83	-2	386	2	lasso	0.093	3.7e-11	-1.99994	0.0455
DCUN1D2	13	113490951	113490952	0.1081	rs11147331	-3.32	rs2260660	0.08865	-4.6	-2	383	1	top1	0.089	2.5e-05	2	0.0455
DAPK2	15	64199234	64338521	0.092	rs6494413	-3.4	rs332236	0.073239	6.28	-1.84416	359	4	lasso	0.073	2.9e-09	-1.99852	0.0457
C9orf78	9	132589563	132597572	0.3814	rs7870884	4.76	rs11788668	0.132567	7.79	-2.2118	463	463	bslmm	0.34	4.8e-42	-1.99728	0.0458
KCNK17	6	39314552	39314553	0.205	rs182767	-3.09	rs2300615	0.0399	-4.28	-0.82069	604	5	lasso	0.065	0.00028	1.99678	0.04585
PKNOX1	21	44394642	44453688	0.0573	rs2851391	3.12	rs6586252	-0.001065	-3.53	1.7193	574	574	bslmm	0.015	0.0059	-1.9955	0.046
C1orf50	1	42767268	42767269	0.485	rs3820548	3.21	rs11210712	0.297	-8.33	-1.96032	415	415	susie	0.35	3.6e-19	1.99541	0.046
KHDRBS2	6	62389864	62996100	0.0762	rs2782374	-2.54	rs1204111	0.0379	-5.68	-0.5776	433	433	bslmm	0.047	1.8e-06	1.9946	0.046087
ATG9A	2	220082846	220094361	0.0349	rs2385260	-4.99	rs2276635	0.032676	-4.82	-1.99479	387	1	top1	0.033	7.7e-05	1.99479	0.0461
DBIL5P	17	752776	752777	0.4118	rs894628	-3.85	rs2740345	0.163015	6.17	-1.8595	427	4	lasso	0.31	2e-16	-1.9936	0.0462
KIAA0040	1	175126122	175162229	0.133	rs16848492	-3.56	rs2272785	0.0633	-6.93	2.19672	502	2	lasso	0.096	8.8e-12	-1.99324	0.04624
C7orf63	7	89874487	89940377	0.0587	rs177691	2.99	rs3761805	0.104683	-6.99	-1.99286	464	1	top1	0.1	1.8e-12	1.99286	0.046277
PLA2G7	6	46735692	46735693	0.321	rs1421368	3.18	rs974670	0.0422	-4.69	-0.83478	510	40	enet	0.11	2.4e-06	1.9925	0.04632
TMEM9B	11	8968839	8986481	0.039	rs4282978	-3.34	rs2653569	-0.001862	4.23	0.74219	365	365	blup	0.012	0.012	1.99196	0.046376
RGS6	14	72398816	73033238	0.0745	rs1007934	-3.45	rs36318	0.016336	-3.74	1.99145	888	1	top1	0.016	0.0037	-1.99145	0.0464
SLC35G1	10	93893972	93893973	0.2378	rs12266365	-2.98	rs7917744	0.088541	-4.56	-1.99099	470	1	top1	0.089	2.5e-05	1.99099	0.04648
AXIN2	17	63534219	63637183	0.0383	rs16959655	2.73	rs1017020	0.00348	-3.27	2.54941	484	4	lasso	0.0095	0.022	-1.9901	0.0466
TNS2	12	53047050	53047051	0.4612	rs6580936	2.73	rs10876395	0.209712	-6.63	1.82353	563	563	susie	0.22	1.1e-11	-1.9895	0.04665
FGGY	1	59762624	60228402	0.1685	rs7531541	-2.43	rs835356	0.0814	6.24	1.93491	613	9	lasso	0.12	3.8e-14	1.98833	0.04677
ZNF559	19	9434447	9454521	0.109	rs11085766	4.13	rs17367373	-0.002084	-4.67	1.42085	405	28	enet	0.033	7.9e-05	-1.98826	0.04678
SLC38A7	16	58685103	58685104	0.2543	rs4404061	-2.92	rs1058132	-0.001859	3.69	0.65625	469	469	susie	0.008	0.12	1.98843	0.0468
IL18R1	2	102355928	102355929	0.5739	rs868251	3.23	rs974389	0.483	-9.43	2.14545	566	35	enet	0.48	4.4e-28	-1.98771	0.0468
PROCA1	17	28711853	28711854	0.305	rs739439	-5.36	rs550816	0.156142	-6.06	2	312	312	susie	0.17	6.6e-09	-1.98821	0.0468
VN1R51P	9	97094637	97094638	0.3149	rs12379264	-2.83	rs10981288	0.218	-7.4	-1.9915	287	15	enet	0.26	1.8e-13	1.98759	0.0469
PIP4K2C	12	57984941	57997211	0.0753	rs775251	-4	rs10783853	0.0017	3.66	0.29921	342	342	bslmm	0.02	0.0015	-1.98637	0.047
DEPDC1B	5	59892738	59995993	0.0404	rs7719611	-3.27	rs17387940	0.00304	3.8	-2.87387	341	341	blup	0.026	0.00033	-1.98585	0.0471
WDR31	9	116077930	116102620	0.1047	rs3827673	2.69	rs3810920	0.065423	-5.71	1.98565	607	1	top1	0.065	2.1e-08	-1.98565	0.0471
UBAP1	9	34179002	34252521	0.0506	rs10971903	-3.88	rs11788425	0.037368	5.09	2.3455	321	2	lasso	0.045	3.7e-06	1.98417	0.0472
POLR1B	2	112541914	112541915	0.5254	rs7583755	2.91	rs13412193	0.408	8.62	-1.98492	393	1	top1	0.41	1.3e-22	-1.98492	0.0472
HCG27	6	31198137	31198138	0.5453	rs2233965	4.08	rs2523589	0.034039	-4.62	-1.0541	173	30	enet	0.14	1.8e-07	1.98469	0.0472
F5	1	169481191	169555769	0.2099	rs3917768	-3.3	rs3766119	0.0674	6.38	-1.93496	594	594	bslmm	0.12	2.8e-14	-1.98377	0.04728
CASZ1	1	10696665	10856733	0.1277	rs12744501	-3.64	rs17035549	0.0311	4.95	-0.68437	445	25	enet	0.07	6.7e-09	-1.98354	0.04731
ANKRD42	11	82905290	82967042	0.134	rs1278402	2.03	rs552997	0.122345	7.95	1.98246	415	1	top1	0.12	1.1e-14	1.98246	0.0474
BTBD1	15	83685180	83736106	0.0653	rs2379994	-5.26	rs7162082	0.008352	4.6	1.61486	356	356	bslmm	0.038	1.6e-05	1.98255	0.0474
CCDC90B	11	83286126	83286127	0.1733	rs17146032	2.77	rs552997	0.117553	-4.89	1.98246	391	1	top1	0.12	1.2e-06	-1.98246	0.0474
GJC1	17	42875815	42908179	0.0982	rs6503400	3.03	rs12942842	0.037	-5.72	1.98198	393	1	top1	0.037	2.3e-05	-1.982	0.0475
COBLL1	2	165541257	165698678	0.0496	rs4667469	3.14	rs3769876	0.009057	-4.28	-0.53153	415	6	lasso	0.026	0.00033	1.98181	0.047501
TAMM41	3	11831918	11888352	0.2751	rs17780995	-3.24	rs6442290	0.248	-10.96	1.92857	472	23	enet	0.26	1.2e-30	-1.98032	0.0477
AIF1L	9	133971862	133998539	0.0889	rs7863546	3.05	rs2872823	0.045636	4.81	-1.9792	463	1	top1	0.046	3.4e-06	-1.97917	0.0478
ACVR2B	3	38495789	38534633	0.0759	rs933135	3.45	rs1858740	0.078813	-6.68	-1.74775	461	15	enet	0.087	9.6e-11	1.9779	0.047936
SYT16	14	62462540	62568427	0.0585	rs2022795	-2.67	rs2256204	0.00211	3.83	-1.46222	530	530	blup	0.012	0.013	-1.9775	0.048
EFEMP1	2	55924138	55924139	0.1919	rs6737995	2.51	rs1897113	0.0488	-4.29	1.68182	466	23	enet	0.076	9.5e-05	-1.97615	0.0481
CTTNBP2	7	117350705	117513561	0.0464	rs17139625	-3.1	rs12706172	0.010717	3.75	0.17117	416	19	enet	0.019	0.002	-1.976	0.04816
AARD	8	116938198	116938199	0.2799	rs6987643	3.11	rs16889293	0.198853	6.12	1.9754	464	464	susie	0.2	1.5e-10	1.97567	0.04819
NUP35	2	183984749	184026408	0.1243	rs6710374	-2.74	rs10497621	0.045768	-5.58	1.31527	377	36	enet	0.063	4.8e-08	-1.97594	0.0482
ACKR2	3	42804751	42804752	0.2755	rs6792514	2.75	rs9836162	0.12434	-4.87	1.97561	443	1	top1	0.12	5.9e-07	-1.97561	0.0482
TMEM229A	7	123670969	123673523	0.0694	rs12670939	3.93	rs10487808	0.017658	4.77	1.28261	391	391	bslmm	0.037	2.1e-05	1.9754	0.04822
ASAP2	2	9346893	9545812	0.0578	rs883853	-3.09	rs13426594	0.044659	5.15	1.97512	422	1	top1	0.045	4.3e-06	1.97512	0.0483
SEMA4D	9	91992151	92112888	0.1041	rs4147119	-3.26	rs9410321	0.088347	6.7	-1.9744	462	1	top1	0.088	1e-10	-1.97436	0.0483
C7orf50	7	1036622	1177893	0.0571	rs4719437	2.68	rs1881125	-0.001989	3.29	-2.30952	367	367	bslmm	0.012	0.013	-1.9747	0.048302
PDHB	3	58413356	58419579	0.1209	rs9822918	-3.31	rs12633937	0.079875	6.93	1.54887	436	436	bslmm	0.099	5.1e-12	1.9747	0.048303
IGF1R	15	99192760	99507759	0.0911	rs2684781	3.85	rs2593053	0.039686	-4.61	-1.97391	773	1	top1	0.04	1.2e-05	1.97391	0.0484
ESCO1	18	19109261	19180693	0.1361	rs11660183	-3.05	rs2847135	0.209956	9.88	-1.97414	270	1	top1	0.21	4.6e-25	-1.9741	0.0484
CCDC110	4	186366337	186392913	0.2754	rs10030392	-2.96	rs6846185	0.181272	9.11	-2.7722	553	7	lasso	0.22	3.9e-26	-1.97366	0.0484
VIM	10	17228258	17228259	0.1601	rs2357285	2.84	rs1687702	0.127412	5.24	-1.97321	656	1	top1	0.13	4.2e-07	-1.97321	0.04847
STXBP4	17	53046125	53241449	0.1966	rs8067230	4.22	rs2628302	0.107	-7.74	-1.6518	524	524	bslmm	0.13	5.2e-15	1.9731	0.0485
LINC00865	10	89829509	89829510	0.6464	rs4933513	2.63	rs1125326	0.475644	9.37	-1.86335	493	493	susie	0.48	8.7e-28	-1.97275	0.04852
MIPOL1	14	37667117	38020464	0.1716	rs4901140	2.26	rs10135285	0.222	-9.96	1.46154	441	441	bslmm	0.24	5.8e-28	-1.9713	0.0487
CROCCP3	1	16793930	16819196	0.0349	rs9435734	3.71	rs2670494	0.00701	-3.58	1.48507	243	243	blup	0.016	0.0041	-1.97052	0.048778
ANKRD30A	10	37414784	37521495	0.0562	rs7917864	-2.58	rs12784034	0.0884	-6.42	1.97009	371	1	top1	0.088	6.7e-11	-1.97009	0.04883
ZNF501	3	44771097	44778575	0.4152	rs1004631	-3.15	rs10514710	0.356392	12.75	-1.8	377	377	bslmm	0.37	1.3e-46	-1.97	0.048833
NCAPG2	7	158704828	158704829	0.2383	rs3752372	-2.82	rs10282082	0.015069	-4.02	0.66216	422	9	lasso	0.045	0.0022	-1.9681	0.04906
HMGCL	1	24128366	24165110	0.0658	rs17184651	3.13	rs10917430	0.0035	3.94	-0.91597	363	13	enet	0.04	1.4e-05	-1.96792	0.049078
GREM2	1	240652872	240775462	0.1463	rs2045349	2.78	rs12027604	0.071	-5.78	0.88489	717	717	bslmm	0.1	1.5e-12	-1.96787	0.04908
C10orf68	10	32856597	33171792	0.1065	rs11008809	2.67	rs1402185	0.0341	-5.52	1.32275	353	353	bslmm	0.082	5.3e-10	-1.96762	0.0491
POLR2C	16	57462386	57462387	0.2568	rs9926871	-3.24	rs637718	0.09719	5.27	1.80916	577	577	susie	0.11	3.9e-06	1.96811	0.0491
SPHKAP	2	228181644	228181645	0.1795	rs7593478	2.86	rs12694769	0.012	-3.71	0.15385	419	15	enet	0.019	0.034	-1.96774	0.0491
ZNF571	19	38045683	38085673	0.037	rs16979230	2.65	rs6508738	0.020547	4.16	1.89781	295	7	lasso	0.032	8.5e-05	1.96648	0.04924
OCA2	15	28000022	28344458	0.0612	rs17674017	-4.05	rs11074309	0.032	-4.58	1.9661	439	1	top1	0.032	9.1e-05	-1.9661	0.0493
PEX5L	3	179512746	179754841	0.0782	rs7636789	-2.41	rs9828621	0.0414	4.62	-1.96571	328	1	top1	0.041	9.5e-06	-1.96571	0.0493
PTRF	17	40554466	40575338	0.0499	rs7221385	3.26	rs4796649	-3.41e-05	-3.5	3.21026	264	264	bslmm	0.014	0.0063	-1.9657	0.0493
ATG10	5	81267843	81551216	0.4891	rs1501790	-2.69	rs6875409	0.474	14.82	-0.89764	534	37	enet	0.64	3.4e-103	-1.96577	0.0493
EBF3	10	131633495	131762091	0.1199	rs1041295	3.05	rs3750832	0.0538	-5.65	0.93694	650	650	bslmm	0.075	2.1e-09	-1.96585	0.04932
VTI1A	10	114206755	114578504	0.0926	rs2419629	-4.08	rs7903017	0.00208	3.9	-0.66008	611	611	bslmm	0.027	0.00028	-1.96577	0.04933
C11orf70	11	101918168	101955291	0.115	rs10895224	2.95	rs1661412	0.083081	-7.24	2.16364	438	438	blup	0.1	1.3e-12	-1.96502	0.0494
TAP1	6	32812985	32821748	0.0826	rs17843604	4.44	rs9357155	0.06124	-5.54	-1.9649	273	1	top1	0.061	5.9e-08	1.9649	0.049424
PKD1L1	7	47814249	47988071	0.223	rs17661843	2.85	rs2708896	0.262929	11.16	1.91818	618	618	bslmm	0.27	6.9e-33	1.9646	0.04946
MROH6	8	143572970	143572971	0.3356	rs11786896	4.19	rs11136303	0.062848	-5.34	0.4793	341	19	enet	0.14	6.5e-08	-1.96426	0.0495
PHTF1	1	114239823	114301777	0.2228	rs17014869	-3.19	rs4839000	0.168	8.97	1.91411	485	4	lasso	0.21	1.2e-24	1.96397	0.049534
SNHG8	4	118278708	118278709	0.2837	rs4833558	2.42	rs11947394	0.101315	-5.57	-1.7317	279	279	susie	0.16	1.5e-08	1.9593	0.05008
ODZ4	11	78673187	78673398	0.0773	rs11237537	4.2	rs575257	0.017702	-4.83	1.99115	601	6	lasso	0.022	0.001	-1.95927	0.0501
TMEM92	17	50271405	50271406	0.2967	rs12451302	3.84	rs12451302	-0.000314	3.77	3.83784	472	8	lasso	0.033	0.0081	1.95913	0.0501
LAMB3	1	209788217	209825820	0.0863	rs6691406	-2.7	rs2076220	0.0149	4.1	-1.104	485	7	lasso	0.034	4.6e-05	-1.95879	0.05014
SYCE1L	16	77206440	77206441	0.6493	rs7184877	-3.02	rs11865641	0.499873	9.57	1.95833	726	1	top1	0.5	2.9e-29	1.95833	0.0502
ZNF211	19	58131793	58154147	0.1001	rs1529329	2.35	rs12977037	0.071437	-6.31	1.43333	481	9	lasso	0.096	1.4e-11	-1.95775	0.05026
DENND6B	22	50327059	50327060	0.47	rs738683	3.56	rs7290471	0.29067	7.78	1.2807	388	7	lasso	0.31	2e-16	1.95738	0.0503
LOC105371414	16	89297507	89297508	0.1447	rs12447686	-2.55	rs11076749	0.029501	-4	-2.16667	403	14	enet	0.043	0.0029	1.95772	0.0503
ZCWPW1	7	99998494	100026431	0.1697	rs11771139	3.16	rs11769886	0.170488	9.32	-1.95714	324	1	top1	0.17	3e-20	-1.9571	0.05033
CHST10	2	101008321	101034130	0.0521	rs4851333	2.62	rs4851313	0.02326	-4.87	1.23423	474	474	blup	0.04	1e-05	-1.95664	0.05039
LOC100288181	8	143783669	143808391	0.3079	rs4976976	-4.08	rs2244152	0.407071	-13.62	2.0727	420	420	bslmm	0.42	8e-55	-1.95559	0.05051
KIN	10	7792924	7829990	0.1372	rs1887333	3.07	rs1244480	0.121	-7.66	-1.95495	617	1	top1	0.12	3.1e-14	1.95496	0.0506
ZNF791	19	12721731	12740676	0.0526	rs10413431	-3.01	rs7250834	0.004383	-3.88	1.1861	289	289	bslmm	0.013	0.01	-1.95217	0.05092
RUSC1	1	155290639	155300909	0.0412	rs4971072	-3	rs11264371	-0.00131	-3.12	-2.1037	265	265	blup	0.012	0.012	1.95198	0.050941
TBCA	5	76986994	77072185	0.0712	rs9687030	-3.61	rs384109	0.0669	-5.95	1.95122	512	1	top1	0.067	1.5e-08	-1.95122	0.051
IL1R1	2	102686835	102796334	0.1383	rs868251	3.23	rs11685537	0.094339	-7.06	-2.00909	551	3	lasso	0.1	4e-12	1.95093	0.051065
CYP20A1	2	204103163	204170563	0.0391	rs12622313	2.33	rs1344959	0.007438	-3.44	0.67871	296	296	bslmm	0.021	0.0013	-1.95023	0.0511
MPG	16	77006	77007	0.2718	rs8044711	-4.9	rs1061438	-0.005005	-3.38	1.1	241	8	lasso	0.0089	0.11	-1.9509	0.0511
FAM118A	22	45705080	45737836	0.0806	rs1058033	3.14	rs9614975	-0.00207	-3.35	1.3213	606	606	blup	0.00095	0.23	-1.95058	0.05111
ANGEL1	14	77253585	77279283	0.1322	rs6574333	-2.9	rs2075772	0.041081	5.95	-1.63393	575	8	lasso	0.066	2e-08	-1.94993	0.0512
PILRA	7	99971067	99997722	0.0202	rs11771139	3.16	rs7783550	0.017768	4.04	-1.94964	303	1	top1	0.018	0.0029	-1.94964	0.051219
CXXC5	5	139028300	139062680	0.049	rs13160670	-2.58	rs601728	0.036	-4.85	-1.9492	248	1	top1	0.036	3.5e-05	1.94915	0.0513
IQCK	16	19716455	19716456	0.1438	rs2354582	-3.07	rs11640726	0.007457	-4.27	1.7331	445	2	lasso	0.012	0.071	-1.94924	0.0513
ABLIM1	10	116190868	116444414	0.0821	rs7923693	-3.84	rs719895	0.026	-4.59	2.14783	520	4	lasso	0.032	8.6e-05	-1.94881	0.05132
MTFP1	22	30805175	30825041	0.1335	rs2267163	-2.94	rs4820013	0.061136	6.14	1.90909	447	6	lasso	0.078	8.5e-10	1.9487	0.051337
RAPGEF4	2	173600524	173917620	0.0512	rs10165340	-2.73	rs13026466	0.047978	-5.14	-1.94783	462	1	top1	0.048	1.9e-06	1.94783	0.0514
REEP1	2	86441119	86565206	0.0857	rs311567	-3.3	rs708600	0.092968	6.62	1.9469	433	1	top1	0.093	3.3e-11	1.9469	0.0515
ANO5	11	22214721	22304913	0.173	rs7935452	3.89	rs7946847	0.145803	8.23	2.08571	414	5	lasso	0.15	7.5e-18	1.94693	0.0515
PSMD13	11	236807	252984	0.1566	rs10902165	-2.53	rs7948797	0.059982	7.69	1.08759	302	5	lasso	0.13	1.8e-15	1.94686	0.051552
DCLK3	3	36753912	36781352	0.1057	rs9881075	2.66	rs9811916	0.020291	-4.16	-1.86842	427	427	bslmm	0.047	1.9e-06	1.9468	0.051562
CASC3	17	40140322	40140323	0.2083	rs11078936	3.04	rs9894845	0.14562	-5.29	1.4786	307	307	susie	0.16	1e-08	-1.94673	0.0516
MRPS10	6	42174538	42185633	0.2052	rs6932636	3.93	rs7750260	0.144	8.21	1.306	416	24	enet	0.18	5.3e-21	1.94615	0.051636
ME1	6	83920109	84140938	0.0369	rs12212757	-2.58	rs971215	0.0239	-4.54	-2.45133	318	6	enet	0.026	0.00038	1.94557	0.0517
ESPNL	2	238100156	238100157	0.2892	rs4663304	3.12	rs3816348	0.152	5.32	-1.46818	492	3	lasso	0.21	3.9e-11	-1.946	0.0517
SNHG17	20	38435352	38435353	0.6301	rs6014196	3.07	rs1780636	0.561086	10.16	2.08725	476	38	enet	0.59	6.1e-37	1.94416	0.051876
TBC1D22A	22	46762616	46762617	0.327	rs6009003	3.13	rs15646	0.05118	-4.69	1.14431	569	16	enet	0.12	6.8e-07	-1.9439	0.05191
CCDC7	10	32735040	32863492	0.0707	rs11008809	2.67	rs11008971	0.0324	4.71	1.54774	342	342	blup	0.04	1.5e-05	1.9428	0.052
PLEKHD1	14	69951470	69995215	0.1013	rs17106678	-4.04	rs10137655	0.092343	6.67	1.94231	483	1	top1	0.092	2.5e-11	1.94231	0.0521
PLAC8	4	83137074	83137075	0.3179	rs4346637	-2.8	rs4693595	0.090101	-4.91	-1.9138	450	450	susie	0.13	2.6e-07	1.93987	0.0524
SUPT3H	6	44777053	45345788	0.0552	rs227811	-2.86	rs1329708	0.0411	-4.55	-1.93939	410	1	top1	0.041	1e-05	1.93939	0.0525
PPIP5K2	5	103120151	103120152	0.0738	rs4703252	4.419	rs526231	0.044612	-3.86	-0.75833	318	13	enet	0.063	0.00037	1.93886	0.0525
PDXK	21	45138977	45182188	0.043	rs471712	-3.12	rs731935	0.006198	3.87	0.018	424	424	blup	0.021	0.0013	-1.9382	0.0526
HAVCR1	5	156456530	156485970	0.0926	rs25856	2.3	rs10515746	0.0816	-6.79	-1.6383	485	14	enet	0.096	8.8e-12	1.93844	0.0526
AVPI1	10	97687322	97687323	0.2045	rs7081796	-3.13	rs10786360	0.045672	4.72	1.08696	441	33	enet	0.078	7.6e-05	1.93785	0.05264
EIF4E3	3	71728439	71803924	0.1771	rs6780738	3.25	rs6804667	0.069035	-6.42	-2.37719	591	4	lasso	0.12	1.7e-14	1.9368	0.052768
RHOF	12	121800676	121800677	0.2088	rs12230841	3.05	rs6486785	0.027563	4.49	1.40361	342	342	susie	0.043	0.0029	1.9364	0.05281
GPR26	10	125425870	125456913	0.1627	rs4980271	3.17	rs11248595	0.00808	4.31	0.67895	615	615	bslmm	0.063	4.1e-08	1.93547	0.05293
FLJ38576	4	186191489	186191490	0.2616	rs4253400	-2.66	rs1901317	0.000443	-3.97	-1.1299	581	39	enet	0.12	1.1e-06	1.93515	0.05297
WDPCP	2	63348534	63815867	0.0282	rs2421917	-3.75	rs12464471	0.005136	-3.55	-0.66667	260	260	blup	0.01	0.018	1.93507	0.053
AHNAK2	14	104978356	104978357	0.1736	rs2816662	2.95	rs11625862	0.009825	3.58	-0.89389	317	317	susie	0.05	0.0014	-1.9347	0.053
BRK1	3	10157332	10168874	0.0463	rs759691	-2.98	rs41464050	0.036086	-4.37	-1.93491	573	1	top1	0.036	2.8e-05	1.9349	0.053001
ZNF248	10	37857635	37857636	0.6671	rs11011175	2.07	rs7077099	0.038633	4.76	0.40645	298	71	enet	0.068	0.00021	-1.93374	0.05314
ATP13A4	3	193119865	193272696	0.0882	rs9818840	-3.14	rs281816	-0.001785	-3.48	0.9292	516	516	blup	0.0088	0.026	-1.9333	0.053193
C12orf54	12	48876285	48890297	0.0823	rs2731105	2.67	rs2555003	0.010537	-4.02	1.2202	456	456	bslmm	0.024	0.00059	1.9326	0.053283
CEP78	9	80850990	80881983	0.2163	rs11137585	-3.48	rs4877503	0.242218	10.68	-1.7434	390	16	enet	0.25	4.2e-29	-1.93132	0.0534
RAD51AP2	2	17691985	17711681	0.1085	rs12991649	-3.23	rs424827	0.088814	-6.64	1.93103	416	1	top1	0.089	6e-11	-1.93103	0.053479
TBCK	4	106967232	107237861	0.1039	rs2949619	1.98	rs3108151	0.0377	6.16	1.7805	338	43	enet	0.066	2.6e-08	1.93	0.0535
OSGIN2	8	89901858	89901859	0.2026	rs2665636	2.73	rs39519	0.109634	-5.02	2.1416	361	7	enet	0.12	1.4e-06	-1.93036	0.05356
SYT10	12	33439818	33439819	0.3019	rs16920574	2.87	rs1905417	0.051299	-4.75	1.1206	377	19	enet	0.11	2.4e-06	-1.9303	0.05357
EXOC7	17	74077085	74099868	0.1585	rs7370	-2.95	rs2665981	0.187	-9.22	-1.9297	393	1	top1	0.19	7.7e-22	1.9297	0.0536
NPAS3	14	33408458	34273382	0.0988	rs1952164	-3.07	rs10483440	0.039	4.84	-1.95454	772	772	bslmm	0.054	5e-07	-1.9293	0.0537
CTXND1	15	80252212	80252213	0.344	rs435689	-2.55	rs3743422	0.208511	-6.28	-1.92982	496	496	susie	0.22	1.1e-11	1.9296	0.0537
HIST1H4H	6	26281282	26285762	0.096	rs806978	-4.1	rs3999544	0.11767	7.38	-1.9286	597	1	top1	0.12	3.8e-14	-1.9286	0.053784
MDM4	1	204516378	204516379	0.2972	rs12737855	2.97	rs10793766	0.118	5.11	1.92437	629	1	top1	0.12	1.2e-06	1.92437	0.0543
UHRF1BP1	6	34759793	34853118	0.0758	rs2820237	-3.87	rs3800455	0.0441	5.09	-1.9234	365	1	top1	0.044	4.9e-06	-1.9234	0.0544
SUCLA2	13	48516790	48612125	0.0312	rs7337521	-3.08	rs1998989	0.0355	4.5	1.92308	365	1	top1	0.035	3.9e-05	1.92308	0.05447
INVS	9	102861501	103063426	0.0523	rs10819691	-2.68	rs7020636	0.00153	4.52	0.5366	348	348	blup	0.011	0.014	1.9228	0.0545
KLHL36	16	84648524	84648525	0.3288	rs8058755	-3.51	rs12444911	0.05191	-5.63	1.83607	870	870	susie	0.11	2.3e-06	-1.92253	0.0545
EIF2A	3	150264573	150303803	0.0562	rs10513361	3.48	rs2626	0.042	-4.47	-1.92241	439	1	top1	0.042	8.1e-06	1.92241	0.0546
ATOX1	5	151758778	151758779	0.1514	rs29846	-3.345	rs6892117	-0.003348	-3.2	2.45312	562	562	susie	0.037	0.0051	-1.92234	0.0546
FAM8A1	6	17600517	17611950	0.0752	rs9396811	-2.65	rs12199222	0.0703	5.75	-1.9219	364	1	top1	0.07	6.2e-09	-1.92187	0.054621
PKMP3	6	85660605	85660606	0.1386	rs6923394	-2.27	rs9450273	0.119	-5.45	1.45946	336	336	susie	0.12	6.9e-07	-1.92144	0.05468
RB1	13	48303774	48303775	0.1288	rs9595988	-3.43	rs1536394	0.06088	-4.59	1.9211	363	1	top1	0.061	0.00045	-1.9211	0.05473
TMEM131	2	98372800	98612354	0.0694	rs2276645	3.12	rs2293679	0.100826	6.86	-1.92035	221	1	top1	0.1	4.7e-12	-1.92035	0.0548
PLSCR4	3	145910123	145968966	0.0654	rs4681298	3.25	rs9881632	-0.00136	-3.62	-1.10938	452	452	blup	0.043	7e-06	1.92073	0.0548
GSS	20	33516235	33543601	0.0644	rs6060257	3.48	rs2236271	0.043549	-5.41	1.2035	356	18	enet	0.045	3.4e-06	-1.9208	0.0548
GNPDA2	4	44703811	44728651	0.1597	rs13134233	2.23	rs12499960	0.079705	7.08	1.0534	380	29	enet	0.12	5.6e-14	1.92006	0.0548
PDLIM4	5	132257670	132257671	0.3457	rs2240032	-2.54	rs3900945	0.261928	7.11	-1.88696	400	400	susie	0.26	5.5e-14	-1.92068	0.0548
TPCN2	11	68816349	68858072	0.0991	rs12361365	-3.06	rs921675	0.07963	6.01	-1.91946	425	1	top1	0.08	8.9e-10	-1.91946	0.054926
CPT1B	22	50578454	50578455	0.616	rs738683	3.56	rs470117	0.30714	7.9	0.98291	295	27	enet	0.42	3.2e-23	1.91943	0.05493
FAM229B	6	112087598	112087599	0.1624	rs174383	3.02	rs2213842	0.158	5.64	1.91818	499	1	top1	0.16	1.6e-08	1.91818	0.05509
CCDC14	3	123632273	123680255	0.0459	rs9811572	3.04	rs717955	0.000733	-3.57	-0.47748	355	355	bslmm	0.021	0.0014	1.91823	0.0551
CCDC127	5	218214	218215	0.3246	rs7710005	-3.25	rs9763161	0.167257	5.97	1.90751	289	289	susie	0.17	5.1e-09	1.9178	0.0551
ILRUN	6	34696858	34696859	0.404	rs2820237	-3.87	rs9462007	0.246	7.34	1.86928	334	18	lasso	0.34	2.3e-18	1.91744	0.05518
SLC16A4	1	110905472	110933704	0.0765	rs1044837	3.19	rs11120	-0.000807	3.88	-0.72143	560	560	bslmm	0.017	0.0035	-1.91698	0.05524
TNFAIP6	2	152214105	152236562	0.2005	rs13427102	-2.71	rs10490522	0.135693	7.89	1.89474	451	6	lasso	0.17	8.7e-20	1.91676	0.055268
IQCA1	2	237232789	237416178	0.0585	rs2568560	-2.67	rs7559855	0.001794	-3.95	0.87671	451	451	bslmm	0.03	0.00014	-1.9162	0.0553
ARHGAP12	10	32094325	32217804	0.1274	rs11008809	2.67	rs11814900	0.116	-7.87	-1.44898	389	12	enet	0.15	2.8e-17	1.91538	0.05544
YWHAG	7	75956107	75988342	0.0446	rs13239419	-2.61	rs11765693	0.02993	-4.31	0.31707	233	3	lasso	0.05	1e-06	-1.915	0.0555
MTARC1	1	220786758	220786759	0.1583	rs366414	2.96	rs1472253	0.0844	-4.42	1.91463	411	1	top1	0.084	3.9e-05	-1.91463	0.0555
SLC30A9	4	41992522	42089551	0.1702	rs12650313	3.2	rs4619931	0.17343	8.99	1.8968	457	457	bslmm	0.18	4.5e-21	1.91429	0.0556
AKT3	1	243651534	244006584	0.0634	rs12741781	2.71	rs512825	0.000726	3.48	0.59459	381	381	bslmm	0.021	0.0013	1.91399	0.055621
ELOVL1	1	43829067	43833745	0.0356	rs11210831	-3.49	rs1199039	0.013	-4.4	2.53097	450	11	enet	0.014	0.0063	-1.91384	0.05564
CLEC5A	7	141627156	141646783	0.0571	rs6963697	2.34	rs745162	0.031326	-5.35	1.84404	420	15	enet	0.04	1.1e-05	-1.9138	0.05565
SPATS2L	2	201170603	201346986	0.1152	rs16834415	3.05	rs17447186	0.047468	5.4	1.75862	518	518	bslmm	0.058	1.9e-07	1.91351	0.0557
BIN3	8	22669147	22669148	0.1688	rs12541373	-3.09	rs7005025	0.084533	5.04	1.7478	511	511	susie	0.1	5.6e-06	1.91257	0.0558
C2CD2	21	43305218	43373999	0.1018	rs4920102	3.48	rs12185822	0.00673	-4.13	-0.1946	842	842	bslmm	0.03	0.00013	-1.91182	0.0559
RBCK1	20	388708	411610	0.0856	rs10485820	3.66	rs4815585	0.002706	4.36	-1.4919	535	535	blup	0.023	0.00079	-1.9108	0.056
HR	8	21971931	21988565	0.0645	rs12541373	-3.09	rs17853066	-0.000318	-3.24	-0.50568	437	437	bslmm	0.019	0.0023	-1.90996	0.05614
C1orf74	1	209955661	209957890	0.0852	rs646512	-2.87	rs2049997	0.0416	-5.71	1.69912	487	6	lasso	0.055	2.9e-07	-1.90961	0.05618
PDLIM2	8	22437986	22455538	0.0822	rs12541373	-3.09	rs4592028	0.064622	-6.2	1.9083	535	1	top1	0.065	2.5e-08	-1.90833	0.05635
SYMPK	19	46318699	46366548	0.0836	rs12460033	2.7	rs10775546	0.0426	-5.8	-1.93836	413	8	enet	0.043	5.7e-06	1.90751	0.056455
SORBS1	10	97071529	97321171	0.0638	rs7089306	-2.39	rs10748630	0.013	4.01	0.69091	544	30	enet	0.029	0.00018	1.90686	0.0565
INPP1	2	191208195	191236391	0.0553	rs4853689	2.47	rs291407	0.048635	-5.27	1.90625	340	1	top1	0.049	1.7e-06	-1.90625	0.0566
CES1	16	55836763	55867075	0.181	rs28631692	-3.16	rs11860456	0.09516	7.04	-0.8842	527	21	enet	0.14	1.2e-16	-1.90653	0.0566
RETSAT	2	85569077	85581821	0.3114	rs10520405	-3.21	rs3923229	0.134243	-9.04	2.1129	452	452	bslmm	0.19	9.9e-23	-1.9062	0.056624
SENP1	12	48436680	48500091	0.0547	rs2731105	2.67	rs11168459	0.02435	-5.17	-1.4478	555	555	blup	0.038	1.7e-05	1.9058	0.056682
BTN3A1	6	26402236	26402237	0.1674	rs806978	-4.1	rs9393709	0.101647	5.13	2.0957	520	520	susie	0.11	2.5e-06	1.90593	0.0567
GPR75	2	53859988	53859989	0.1119	rs1521937	3.13	rs2287348	0.00878	3.69	-2.32432	467	467	susie	0.011	0.088	-1.90475	0.0568
MGAM	7	141695678	141806547	0.1105	rs6959526	2.37	rs7790888	0.173153	-9.12	1.87387	471	8	lasso	0.18	8.3e-21	-1.9044	0.05686
UPF3A	13	115047058	115071291	0.0875	rs7327124	-2.16	rs7320104	0.039722	5.21	1.4391	187	6	lasso	0.076	1.7e-09	1.90401	0.0569
GATD3	21	44133604	44133605	0.6628	rs878081	3.18	rs2838486	0.480904	9.46	-2.2086	356	9	lasso	0.49	2.1e-28	-1.9041	0.0569
EFCAB13	17	47323289	47323290	0.3344	rs3785874	3.05	rs3809863	0.226776	6.49	-1.43636	343	6	lasso	0.23	2.3e-12	-1.90373	0.0569
SURF2	9	136223420	136228040	0.0489	rs4454354	-2.81	rs1059773	0.044089	-4.87	-1.90351	589	1	top1	0.044	4e-06	1.90351	0.057
LOC100129534	1	2352819	2352820	0.2606	rs2764845	3.25	rs3795272	0.137	-5.33	1.90323	349	1	top1	0.14	1.5e-07	-1.90323	0.057
MUTYH	1	45794913	45806142	0.0421	rs12042481	-2.8	rs2993263	0.0188	-4.53	1.90265	287	1	top1	0.019	0.0022	-1.90265	0.057086
CEP57L1	6	109416355	109485115	0.1072	rs1409991	2.47	rs2798639	0.0519	5.68	1.97345	416	4	lasso	0.076	2.4e-09	1.90249	0.0571
NECAB2	16	83968631	83968632	0.3425	rs11644204	3.69	rs3817151	0.002069	3.96	-1.12727	967	24	enet	0.0083	0.11	-1.90199	0.0572
PRSS37	7	141841486	141841487	0.2046	rs1181731	2.23	rs2013816	0.158092	-5.8	1.90179	465	1	top1	0.16	1.5e-08	-1.90179	0.0572
PPIL3	2	201735678	201753849	0.2437	rs16834415	3.05	rs2136600	0.402239	13.4	1.90076	458	1	top1	0.4	1.9e-51	1.90076	0.0573
ZUP1	6	116668793	116668794	0.1638	rs648248	-2.74	rs11757332	0.0907	-4.75	-1.95652	365	4	lasso	0.1	4.7e-06	1.90021	0.05741
SAP25	7	100573819	100573820	0.3888	rs6465783	-3.36	rs11977607	0.196133	6.09	1.90654	306	11	lasso	0.23	6.3e-12	1.90005	0.05743
PNPLA5	22	44275557	44287893	0.1632	rs139142	-3.41	rs12485136	0.023805	5.49	1.25824	715	715	bslmm	0.11	5e-13	1.8995	0.057493
MVK	12	110011499	110035071	0.1337	rs12818314	-2.72	rs7295954	0.0898	6.75	-1.89954	442	1	top1	0.09	7.2e-11	-1.89954	0.0575
CEP57	11	95523624	95565857	0.1005	rs4409785	2.92	rs616344	-0.001912	-3.52	0.80986	628	628	blup	0.019	0.0022	-1.89889	0.057579
MS4A14	11	60145957	60185228	0.1103	rs1286386	2.75	rs7952244	0.082824	-7.03	1.18803	459	37	enet	0.091	3.7e-11	-1.899	0.0576
DCAF4	14	73393039	73426357	0.0594	rs1007934	-3.45	rs7142086	-0.000954	-4.16	-0.25333	460	460	bslmm	0.019	0.0019	1.89874	0.0576
WEE2-AS1	7	141738319	141738320	0.4027	rs1181731	2.23	rs12540335	0.394068	8.64	1.93694	440	8	lasso	0.39	1.1e-21	1.89815	0.05768
CRYL1	13	20525856	20525857	0.2096	rs2497484	-3.03	rs7982016	-0.00426	3.4	0.7763	495	495	susie	0.0063	0.14	1.8961	0.05795
CDHR3	7	105876795	105876796	0.3872	rs17152375	3.32	rs2240398	0.163169	5.55	1.31452	514	9	lasso	0.17	6e-09	1.89433	0.05818
FGFR4	5	176513920	176525126	0.0896	rs4131289	-3.48	rs2546095	0.000158	-3.78	0.30097	390	390	blup	0.019	0.0019	-1.89441	0.0582
CSRP2	12	77252495	77272799	0.2704	rs1568431	3.55	rs12812426	0.069209	6.95	1.5591	477	9	lasso	0.18	6.2e-22	1.8937	0.058262
RIN1	11	66099541	66104311	0.0709	rs4930355	2.8	rs10219183	0.035625	5.15	-2.15909	304	304	bslmm	0.041	8.7e-06	-1.89352	0.0583
RASL12	15	65345674	65369028	0.0605	rs4776654	2.08	rs8031050	0.047018	5.5	1.8938	317	1	top1	0.047	1.9e-06	1.8938	0.0583
MXD4	4	2249159	2263739	0.0753	rs6599427	3.4	rs880674	0.103952	7	-1.8931	305	1	top1	0.1	1.3e-12	-1.89308	0.0583
SPATA5	4	123844224	124240604	0.1276	rs1458758	-3.32	rs11946896	0.049927	6.85	-2.8805	495	27	enet	0.1	1.3e-12	-1.89298	0.0584
DDAH1	1	85784167	86044046	0.0662	rs2735587	-2.48	rs1325278	0.00588	-4.03	1.58559	594	594	bslmm	0.014	0.0076	-1.89207	0.058482
GEMIN7	19	45079194	45079195	0.5334	rs7412	-3.14	rs10405859	0.193117	6.05	1.18421	365	28	enet	0.23	2.5e-12	1.89174	0.0585
CCNB1IP1	14	20333311	20333312	0.4624	rs750142	3.18	rs6575164	0.247596	-6.98	1.89091	617	1	top1	0.25	4.7e-13	-1.8909	0.0586
LARS2	3	45430074	45590328	0.0958	rs6768893	-2.72	rs9825179	0.0106	5.43	-1.73968	509	32	enet	0.033	7e-05	-1.89044	0.0587
BTNL3	5	180988844	180988845	0.4265	rs2546433	-3.342	rs4337818	0.19203	7.09	2.32773	296	5	lasso	0.26	1e-13	1.89018	0.0587
FAM153A	5	177138236	177207505	0.0836	rs4131289	-3.48	rs34582406	0.0245	4.37	-0.5254	274	274	bslmm	0.03	0.00016	-1.88999	0.0588
KIAA0586	14	58894102	59015549	0.0465	rs8007124	-2.8	rs1885485	0.0376	5.33	1.88889	465	1	top1	0.038	2.3e-05	1.8889	0.0589
CCDC82	11	96085928	96123083	0.1374	rs3019791	2.94	rs17243689	0.031497	-4.78	-1.93837	474	5	lasso	0.046	3.1e-06	1.88877	0.058923
SLC35E2B	1	1592938	1677438	0.098	rs7407	-2.64	rs4648764	0.06	6.21	-1.92124	313	11	lasso	0.083	3.7e-10	-1.88673	0.059197
UGCG	9	114659205	114695433	0.0555	rs7042346	-3.25	rs7875230	0.010504	-4.56	0.9008	606	14	enet	0.036	3.9e-05	-1.88676	0.0592
WDR37	10	1095477	1178237	0.0707	rs10508211	2.46	rs3816735	0.0293	5.06	0.00893	606	606	bslmm	0.045	2.9e-06	-1.88634	0.05925
LMBR1	7	156473569	156685902	0.0597	rs2280716	2.63	rs10229091	0.030261	-5.01	1.88596	415	1	top1	0.03	0.00014	-1.88596	0.0593
UBE2R2	9	33817181	33920401	0.0493	rs10971903	-3.88	rs307651	0.016451	3.9	1.88596	345	1	top1	0.016	0.0036	1.88597	0.0593
FAM169A	5	74073398	74191788	0.0624	rs2927624	-2.98	rs4320241	0.00687	3.94	1.5188	462	462	blup	0.028	0.00025	1.88531	0.0594
TPBGL	11	75240904	75240905	0.3171	rs565976	-2.5	rs10899075	0.187711	5.97	1.88496	439	1	top1	0.19	5.4e-10	1.88496	0.0594
ZYG11B	1	52726466	52726467	0.2849	rs1288362	2.23	rs481440	0.149	6.43	1.96552	365	365	susie	0.18	8.1e-10	1.88447	0.0595
RERG	12	15260715	15374411	0.1125	rs2302688	3.38	rs7131767	0.074246	5.9	1.8108	426	2	lasso	0.076	1.4e-09	1.8833	0.059659
SKIL	3	170075472	170114637	0.0309	rs2287486	-2.59	rs1705597	0.001955	-4	-1.02857	402	402	blup	0.0039	0.097	1.8831	0.059685
KIAA1147	7	141356527	141401953	0.0733	rs1181731	2.23	rs2227264	0.062694	-5.64	1.88288	445	1	top1	0.063	5.5e-08	-1.88288	0.059716
PPFIBP1	12	27677044	27848497	0.2254	rs12296747	-2.66	rs10842952	0.051702	-5.19	1.9916	602	8	lasso	0.11	1.9e-13	-1.8828	0.059723
FRMD4B	3	69219145	69591733	0.0632	rs13318796	3.07	rs12152436	0.0129	-4.84	1.48696	465	7	enet	0.021	0.0012	-1.8821	0.0598
GCSH	16	81096424	81096425	0.3124	rs804904	-3.32	rs8043855	0.157602	-6.04	-1.87851	704	704	susie	0.17	6.7e-09	1.88006	0.0601
SENP6	6	75601508	75601509	0.2681	rs6453850	3.28	rs1414595	0.132	-5.13	-1.87931	331	1	top1	0.13	2.6e-07	1.87931	0.0602
CAST	5	95997740	96110385	0.0927	rs13158163	-2.92	rs17479052	0.0181	4.93	1.3671	495	495	blup	0.034	5.5e-05	1.87873	0.0603
RPS24	10	79793517	79816571	0.1085	rs713139	-2.48	rs2818827	0.0809	-6.3	-2.08621	540	5	lasso	0.083	2.4e-10	1.87859	0.0603
UPK3B	7	76510427	76510428	0.5027	rs13239419	-2.61	rs2286990	0.378285	-8.44	1.15652	193	12	lasso	0.46	1.6e-26	-1.87817	0.06036
C5orf64-AS1	5	61735668	61735669	0.277	rs6449570	-3.39	rs2937835	0.093675	5.36	-1.87387	420	18	enet	0.12	1.6e-06	-1.87817	0.0604
CYP24A1	20	54173972	54173973	0.3104	rs6068924	-2.48	rs2248461	0.297867	-7.52	1.87611	602	1	top1	0.3	8.2e-16	-1.87611	0.060641
BRI3	7	97910978	97922275	0.0512	rs12704998	-2.5	rs7789380	0.022632	-4.48	0.82727	344	344	blup	0.031	0.00012	-1.87514	0.060773
MRPL10	17	47831533	47831534	0.3138	rs12943851	2.84	rs12602461	0.05556	-4.33	-1.268	384	8	lasso	0.099	8.6e-06	1.87513	0.0608
STAG3L5P	7	100336411	100336412	0.6274	rs11771139	3.16	rs11761253	0.645399	10.88	-1.90845	305	305	susie	0.65	4.9e-43	-1.87497	0.0608
LRIT3	4	109848201	109848202	0.1234	rs2298989	-3.77	rs2024111	0.068499	-4.28	-1.8735	404	1	top1	0.068	0.0002	1.87349	0.061
CARS2	13	111296302	111365950	0.0664	rs831161	3.67	rs2304767	0.0831	6.3	1.87288	716	1	top1	0.083	3.8e-10	1.87288	0.061085
VEZT	12	95611521	95696566	0.0567	rs4762624	2.86	rs249180	-0.00196	3.74	-0.17164	595	595	blup	0.0096	0.022	-1.87306	0.0611
ANK2	4	113739238	114304896	0.097	rs1557815	-2.74	rs11946150	0.0128	-4.78	-1.3368	492	6	enet	0.033	6.5e-05	1.87	0.0611
SPG11	15	44854893	44955876	0.0439	rs12594905	-3.45	rs11636774	0.0228	3.89	-1.87202	211	1	top1	0.023	0.00083	-1.87202	0.0612
PGGT1B	5	114546526	114598569	0.1173	rs10085045	2.78	rs9326953	0.0616	6.23	1.50769	427	27	enet	0.068	1e-08	1.87237	0.0612
PROB1	5	139395712	139395713	0.4422	rs34632700	-2.749	rs11950646	0.226201	-6.72	-1.83333	270	270	susie	0.24	1.5e-12	1.87176	0.0612
EPHA3	3	89156673	89531284	0.1622	rs7641846	-3.4	rs12632205	0.084959	7.16	2.53192	327	327	bslmm	0.14	2e-16	1.8711	0.061336
CDC26	9	116029289	116037869	0.0562	rs3827673	2.69	rs3750529	0.030734	4.82	1.8708	600	1	top1	0.031	0.00012	1.87081	0.0614
TSPAN15	10	71211225	71267423	0.0879	rs12771265	3.82	rs972570	0.0147	4.63	-0.17273	746	746	bslmm	0.042	7.3e-06	-1.8706	0.0614
ARSB	5	78073036	78282357	0.0794	rs569523	-3.44	rs252241	0.00134	3.8	-0.6349	471	471	bslmm	0.019	0.0024	-1.86911	0.0616
C2orf80	2	209030070	209054773	0.0917	rs7567228	-2.59	rs6710217	0.114591	-7.24	1.86822	373	1	top1	0.11	1.5e-13	-1.86822	0.0617
NELL1	11	20691116	21597229	0.2666	rs12803840	3.33	rs10833470	0.11249	-7.38	-2.61947	1152	1152	bslmm	0.15	2.2e-18	1.86863	0.0617
TAS2R4	7	141778441	141778442	0.4978	rs1181731	2.23	rs6962760	0.499079	9.77	1.89189	482	482	susie	0.52	9.1e-31	1.86694	0.06191
C11orf30	11	76156068	76262589	0.0749	rs10128543	2.42	rs17749618	0.059313	-5.75	1.86555	499	1	top1	0.059	9.5e-08	-1.86555	0.0621
KCTD21	11	77882297	77899664	0.3038	rs3740677	4.66	rs607423	0.259094	-10.86	1.77483	354	354	bslmm	0.27	7.6e-33	-1.8654	0.0621
TMEM8B	9	35829221	35854844	0.0868	rs10972530	-2.38	rs2236293	0.064969	6.43	1.8649	425	1	top1	0.065	3.2e-08	1.86486	0.0622
EIF2AK4	15	40226346	40327797	0.0629	rs10518679	2.94	rs12164905	0.036	4.28	1.86395	450	1	top1	0.036	3.5e-05	1.86395	0.0623
FAM63A	1	150969300	150980854	0.2219	rs6694357	3.88	rs6693567	0.0585	5.36	-1.864	302	1	top1	0.058	1.5e-07	-1.864	0.062322
PIGS	17	26880405	26898887	0.1085	rs739439	-5.36	rs631905	0.11	7.27	1.86325	282	1	top1	0.11	2.9e-13	1.8632	0.0624
PMVK	1	154936990	154936991	0.1651	rs4971072	-3	rs705094	0.00477	3.14	1.4955	399	399	susie	0.0079	0.12	1.86177	0.0626
DDX55	12	123602098	123602099	0.3792	rs6488898	2.58	rs786439	0.317391	-7.69	-1.93373	375	375	susie	0.33	8.1e-18	1.8612	0.06271
BEST4	1	45249256	45253426	0.0576	rs325145	3.23	rs17391430	0.0627	5.54	1.86111	344	1	top1	0.063	4.1e-08	1.86111	0.06273
NT5C2	10	104847773	104953063	0.0856	rs7100298	-3.04	rs11191514	0.0408	4.83	-2.47917	354	354	blup	0.052	7.8e-07	-1.86003	0.0629
ZNF740	12	53574534	53584654	0.0833	rs6580936	2.73	rs7304044	0.0018	-3.7	0.07801	465	465	bslmm	0.012	0.013	-1.8596	0.0629
GTSE1-DT	22	46296659	46296660	0.238	rs7292527	-3.39	rs9626855	0.05182	-4.02	1.29906	463	2	lasso	0.096	1.2e-05	-1.85976	0.06292
VAPB	20	56964174	57026156	0.2842	rs713406	-3.02	rs6026242	0.305037	12.3	-1.5667	661	16	enet	0.37	3.6e-47	-1.8594	0.063
KHNYN	14	24898491	24910547	0.3395	rs4761	-2.95	rs4982912	0.194244	-9.69	2.65873	562	15	enet	0.26	6.9e-32	-1.8585	0.0631
DDX6	11	118791146	118791147	0.2323	rs2276064	3.47	rs555639	0.048813	4.79	1.83333	363	12	lasso	0.07	0.00017	1.85836	0.0631
HLA-J	6	30005970	30005971	0.2129	rs2523405	2.06	rs1362126	0.037368	3.68	1.8584	40	1	top1	0.037	0.005	1.85841	0.0631
SLC38A6	14	61447831	61550451	0.3036	rs7152640	-3.63	rs729307	0.187866	-9.5	-0.08397	400	5	lasso	0.24	1.9e-29	1.85756	0.0632
LRRC37A	17	46292732	46292733	0.8302	rs415430	-3.88	rs17689471	0.1469	6.63	-3.50382	79	20	lasso	0.66	2.4e-44	-1.85736	0.0633
CYP3A5	7	99679997	99679998	0.1204	rs11771139	3.16	rs35296070	0.013256	-3.72	1.6229	314	5	lasso	0.022	0.025	-1.85672	0.06335
SLU7	5	159828647	159846168	0.1674	rs7714059	-4.11	rs2961949	0.0754	7.07	-1.33858	477	4	lasso	0.14	7.7e-17	-1.85624	0.0634
ZNF709	19	12571997	12662356	0.0516	rs10413431	-3.01	rs11880558	0.0661	-5.72	1.85606	309	1	top1	0.066	1.7e-08	-1.85606	0.063445
DYX1C1-CCPG1	15	55647420	55790782	0.1104	rs687623	-2.29	rs7181226	0.116	-7.48	-1.85492	439	1	top1	0.12	1e-13	1.85492	0.0636
DCC	18	49866541	51062273	0.0512	rs1893368	2.5	rs4556886	-0.002265	-3.65	1.7568	479	479	bslmm	0.0055	0.065	-1.85466	0.0636
SLC25A24	1	108199924	108199925	0.3784	rs17019880	-2.55	rs538717	0.277	-7.51	-1.77692	368	368	susie	0.3	8.3e-16	1.85524	0.0636
SH3GLB1	1	86704569	86704570	0.1872	rs12072655	2.63	rs2390134	-0.0015	3.22	0	388	388	susie	0.048	0.0016	1.85471	0.0636
HSD17B4	5	118788137	118878030	0.1326	rs11742151	3.12	rs2678070	0.187	-9.14	1.8545	352	1	top1	0.19	8.6e-22	-1.85454	0.0637
TEX9	15	56657643	56738072	0.0385	rs1509403	2.52	rs2682051	0.00133	-3.91	0.99115	306	306	blup	0.017	0.0038	-1.85253	0.0639
SERPINB1	6	2832565	2842283	0.1689	rs9503155	-3.2	rs12525298	0.0886	6.59	1.9714	654	10	lasso	0.14	2.9e-16	1.85285	0.063903
ZFR2	19	3804021	3869027	0.0776	rs3746115	-3.15	rs2240233	0.024689	-5.19	-1.85246	375	1	top1	0.025	0.00053	1.85246	0.06396
DUS2L	16	68056846	68113226	0.0601	rs7200210	-4.78	rs9928605	0.033115	5.64	-0.7928	265	265	blup	0.063	3.7e-08	-1.85245	0.064
SH3GL2	9	17579081	17579082	0.2404	rs7047709	-2.5	rs10810821	0.0997	5.22	1.925	539	539	susie	0.11	3.3e-06	1.85188	0.064
MCAT	22	43143393	43143394	0.449	rs738276	-2.71	rs2245946	0.16011	-6.04	-1.69422	556	556	susie	0.18	9e-10	1.8514	0.06411
CYP2E1	10	135345079	135374724	0.0506	rs880340	3.56	rs2031920	-0.00151	-3.48	1.45946	286	21	enet	0.0028	0.13	-1.85108	0.0642
SPATA33	16	89657845	89657846	0.4729	rs12207	3.16	rs7188458	0.221613	6.75	-1.53509	422	422	susie	0.24	1.3e-12	-1.85074	0.0642
FCGRT	19	50015535	50029685	0.0539	rs11667393	3.2	rs10419198	0.0427	-5.18	-0.96032	372	14	enet	0.043	5.1e-06	1.85047	0.064245
SURF6	9	133336397	133336398	0.295	rs4454354	-2.81	rs616836	0.14	-5.85	-1.8087	578	578	susie	0.17	6.5e-09	1.85009	0.0643
UBXN11	1	26608772	26644756	0.2641	rs7726	3.64	rs3795686	0.24	10.53	-1.73554	416	4	lasso	0.26	6.3e-31	-1.84987	0.06433
KIF13A	6	17759413	17987854	0.0695	rs17839843	3.59	rs7771879	0.0207	4.56	1.1727	528	528	bslmm	0.025	0.00047	1.84972	0.064354
ZNF83	19	53115617	53193886	0.0626	rs10407043	-2.84	rs329957	0.001159	4.39	1.26446	471	471	blup	0.0072	0.041	-1.84955	0.06438
SAAL1	11	18106090	18106091	0.373	rs1012105	2.11	rs10500831	0.248906	-7.28	1.80315	423	423	susie	0.29	3.3e-15	-1.84956	0.0644
SPINT2	19	38755097	38783254	0.1821	rs2960350	3.18	rs3786870	0.117116	7.31	1.85496	377	13	enet	0.12	6.3e-14	1.84871	0.0645
C17orf65	17	42253804	42255004	0.0745	rs11870606	3.36	rs2905981	0.0574	-5.76	-2.12	358	15	enet	0.072	4.5e-09	1.8478	0.0646
ATG4C	1	62784134	62784135	0.1598	rs11208082	-2.43	rs12067646	0.01	3.84	2.13907	506	506	susie	0.029	0.012	1.84829	0.0646
HRNR	1	152184551	152196672	0.5254	rs2298294	-2.97	rs10788826	0.305	-11.79	2.1371	389	9	lasso	0.35	9.8e-45	-1.84786	0.06462
UTP23	8	117778741	117786921	0.2303	rs6987643	3.11	rs979867	0.168214	8.77	-1.50256	434	434	bslmm	0.17	4.1e-20	-1.84773	0.06464
LOC100129361	12	11323779	11328619	0.1203	rs3816566	2.64	rs1451772	0.124492	7.57	1.8473	367	1	top1	0.12	6.4e-15	1.8473	0.0647
CIT	12	120123594	120315095	0.0592	rs4766950	-3.56	rs16949584	0.0616	-5.34	1.84577	419	1	top1	0.062	7.2e-08	-1.84577	0.0649
SHB	9	37915894	38069210	0.0724	rs309444	-3.25	rs7037490	0.030531	-5.31	2.44218	587	587	bslmm	0.04	1.1e-05	-1.84626	0.0649
PROSER1	13	39584001	39612213	0.0488	rs2151459	3.38	rs6563698	0.0224	-4.08	2.24786	553	16	enet	0.03	0.00014	-1.84588	0.06491
CNTNAP4	16	76311175	76593135	0.2528	rs8060483	3.19	rs6564298	0.037595	5.02	-1.6283	616	59	enet	0.15	2.9e-18	-1.84456	0.0651
ATXN1	6	16299342	16761721	0.2178	rs9396724	-3.19	rs4716071	0.254	10.7	-1.84348	684	1	top1	0.25	3.6e-30	-1.84348	0.0653
KIF16B	20	16573433	16573434	0.4456	rs13043192	-2.99	rs6044094	0.100699	-5.66	-1.71818	761	761	susie	0.17	2.4e-09	1.84295	0.065337
GRWD1	19	48949029	48960278	0.0829	rs2386522	-2.96	rs1799273	0.0597	-5.46	-1.84211	524	1	top1	0.06	8.7e-08	1.84211	0.06546
CAND1	12	67269280	67269281	0.167	rs12319640	3.05	rs1161110	0.028154	-3.98	-0.53521	528	528	susie	0.061	0.00046	1.8418	0.0655
CBLN3	14	24430953	24430954	0.6355	rs4761	-2.95	rs2255591	0.279134	-7.3	2.69048	556	31	enet	0.35	9.2e-19	-1.8417	0.0655
C14orf80	14	105956191	105965585	0.0482	rs6576108	-3.09	rs8005568	0.010763	-3.93	1.97015	146	146	blup	0.019	0.0021	-1.84102	0.0656
GNE	9	36214438	36277053	0.1749	rs10117534	2.5	rs4879983	0.079838	6.37	0.83478	412	412	bslmm	0.13	4.1e-15	1.84084	0.0656
TOR1AIP1	1	179851176	179889212	0.0303	rs1575710	-4.07	rs538512	0.0151	-4.03	-1.3913	506	506	bslmm	0.015	0.0053	1.84008	0.065756
CMTM5	14	23846016	23848981	0.0554	rs977492	-2.36	rs8022522	-0.00193	3.17	-0.5812	454	454	bslmm	0.024	0.00067	-1.8373	0.0662
ZNF702P	19	53471503	53496784	0.0874	rs10405945	3.85	rs329744	0.070012	5.69	1.83684	494	1	top1	0.07	9.4e-09	1.83684	0.06623
FLJ46300	10	133604733	133622535	0.1432	rs9419387	-3.09	rs4897779	0.0897	7.34	-1.77876	555	26	enet	0.12	4.7e-14	-1.83406	0.06664
ARMC1	8	65634216	65634217	0.3862	rs17373721	2.71	rs6995242	0.230968	6.94	-1.4273	363	13	enet	0.24	6.5e-13	-1.83393	0.06666
GIMAP2	7	150382793	150390728	0.0672	rs4725394	3.78	rs891512	-0.002199	3.39	1.04478	479	479	blup	0.022	0.00093	1.8338	0.06668
LINC02035	3	122886940	122886941	0.1907	rs3828393	2.95	rs9875741	0.02246	-3.86	-0.20325	500	19	enet	0.073	0.00013	-1.8338	0.06668
RANBP3-DT	19	5978402	5978403	0.359	rs945828	2.33	rs454532	0.147472	-6.24	1.29752	381	19	enet	0.28	6.2e-15	-1.83391	0.0667
ARAP1	11	72396113	72504750	0.098	rs7111188	-2.63	rs12575364	0.097607	6.65	-1.83333	321	1	top1	0.098	1e-11	-1.83333	0.066753
SEPTIN11	4	76949702	76949703	0.3807	rs17261150	-3.63	rs10213389	0.160287	-5.95	-1.2589	569	23	enet	0.18	8.2e-10	1.83316	0.06678
DNAJC18	5	138745891	138775214	0.086	rs34632700	-2.75	rs11950646	0.104	6.94	-1.83333	260	1	top1	0.1	1.4e-12	-1.83333	0.0668
TCTEX1D1	1	67218139	67244730	0.0577	rs12568393	-3.39	rs512691	0.00219	-4.29	2.70161	574	574	bslmm	0.034	5.1e-05	-1.83201	0.06695
ADO	10	64564515	64568239	0.0362	rs2393881	-2.44	rs224045	0.0124	3.95	0.90991	465	465	blup	0.019	0.0018	1.83099	0.0671
HLTF	3	148747903	148804341	0.183	rs6440601	-2.75	rs7646166	0.162583	8.67	-1.35043	586	586	bslmm	0.18	5.8e-22	-1.8309	0.06711
LMOD3	3	69156038	69171746	0.0922	rs7653574	2.82	rs7610262	0.0817	-6.4	1.83007	444	1	top1	0.082	3.6e-10	-1.8301	0.06724
CADM2	3	85008132	86123579	0.046	rs6549051	3.49	rs10511067	0.0177	4	-1.71304	311	311	bslmm	0.025	0.00046	-1.82905	0.0674
CENPV	17	16245847	16256812	0.2941	rs3813769	2.43	rs3112518	0.279	11.43	1.82883	277	1	top1	0.28	4.7e-34	1.8288	0.0674
PREX2	8	68864602	69143897	0.0632	rs10957437	-2.96	rs1434774	0.019904	-4.18	1.82883	541	1	top1	0.02	0.0017	-1.82883	0.06743
DNAH1	3	52316318	52316319	0.2785	rs11717574	2.62	rs17052068	0.16504	-6.56	1.34932	353	7	lasso	0.22	2.2e-11	-1.82874	0.06744
ANKRD36	2	97113495	97113496	0.4186	rs10199493	-1.88	rs2138132	0.0827	-4.85	-1.85821	121	6	lasso	0.095	1.3e-05	1.82827	0.0675
VKORC1	16	31102174	31106276	0.029	rs2454907	2.47	rs4889490	0.041408	4.46	1.8276	242	1	top1	0.041	7.7e-06	1.82759	0.0676
SEMA6D	15	47476402	48066420	0.0775	rs1948572	3.08	rs3743281	0.0287	-4.77	1.82677	464	1	top1	0.029	0.0002	-1.82677	0.0677
HTR6	1	19991779	20006055	0.0915	rs10917552	-2.92	rs10159394	0.0522	5.34	1.82609	537	1	top1	0.052	5.4e-07	1.82609	0.06784
SEC22B	1	145096406	145116997	0.019	rs28549707	-2.44	rs4126494	-0.00188	2.77	-2.2518	67	67	bslmm	0.00058	0.26	-1.8259	0.06786
CUL4A	13	113863085	113919392	0.0463	rs368865	3.14	rs3861723	0.0433	-5.38	-1.82576	417	1	top1	0.043	6e-06	1.82576	0.067887
GUSBP11	22	23980674	24059610	0.2167	rs6003638	3.08	rs1109403	0.162195	-8.84	-1.82759	502	7	lasso	0.18	3.2e-21	1.8256	0.067906
NPHP3	3	132722441	132722442	0.8328	rs17343307	3.28	rs11718115	0.46995	-9.55	2.00833	400	14	lasso	0.58	7e-36	-1.82506	0.06799
SNX29	16	12070601	12668146	0.1897	rs33659	3.39	rs890894	0.111311	7.17	-1.8421	890	890	bslmm	0.16	2.1e-19	-1.82492	0.068
INTS4	11	77589765	77705717	0.1016	rs3740677	4.66	rs3824865	0.034731	5.34	-1.83432	385	16	enet	0.074	2.3e-09	-1.82463	0.0681
HEATR4	14	73945188	74025651	0.2156	rs1007934	-3.45	rs6574128	0.052289	-6.27	0.35433	385	7	lasso	0.11	3.5e-13	-1.82442	0.0681
ZNF184	6	27418520	27440897	0.039	rs1156457	3.61	rs4713110	0.04354	5.18	2.4715	408	20	enet	0.046	3.5e-06	1.82432	0.068104
TUSC3	8	15397595	15624158	0.0592	rs1495084	-2.73	rs352760	0.031457	5.01	-1.75	926	3	lasso	0.034	4.9e-05	-1.82429	0.06811
LOC441454	9	99671356	99672737	0.0464	rs12379264	-2.83	rs7035310	0.010006	3.52	-1.61667	226	3	lasso	0.02	0.0015	-1.82365	0.0682
CTU2	16	88772890	88781786	0.0974	rs12447686	-2.55	rs8060966	0.066336	-5.87	-1.4577	389	5	lasso	0.081	4e-10	1.8229	0.0683
ZNF667	19	56950692	56988770	0.0859	rs387220	-3.05	rs4801322	0.0164	5.33	0.34395	539	539	blup	0.035	3.3e-05	-1.82296	0.06831
ZNF445	3	44481261	44561226	0.0622	rs1004631	-3.15	rs7616113	0.035714	-5.55	1.12605	353	353	blup	0.06	7.6e-08	-1.8226	0.068364
LRIG3	12	59265936	59314319	0.0487	rs767773	2.54	rs10877182	0.01294	-4.77	-1.0297	458	458	bslmm	0.026	0.00031	1.8225	0.068385
PLEKHG3	14	65171192	65211060	0.1611	rs12885036	-2.8	rs17767206	0.127	-8.28	1.82237	480	1	top1	0.13	5.7e-15	-1.8224	0.0684
C17orf67	17	56838772	56838773	0.278	rs7217371	-2.46	rs3760157	0.176233	-5.93	-1.82222	456	1	top1	0.18	2e-09	1.82222	0.0684
CPNE8	12	39046001	39299420	0.0784	rs17126843	-2.48	rs1562727	0.038499	5.73	-1.0672	392	392	blup	0.064	3.2e-08	-1.8222	0.068424
NDRG4	16	58497548	58547523	0.1859	rs4404061	-2.92	rs42945	0.118	7.49	1.8718	466	466	bslmm	0.16	4.6e-19	1.82132	0.068558
MIIP	1	12079298	12092106	0.0808	rs11587948	-3.41	rs1208988	0.0801	-6.57	1.82114	440	1	top1	0.08	5.4e-10	-1.82114	0.06859
SMOC1	14	70346113	70499083	0.0681	rs4902778	3.01	rs12431918	-0.00227	3.35	0.32	500	500	bslmm	0.0035	0.11	1.821	0.0686
SMAP1	6	71377478	71571716	0.1195	rs6922893	-3.77	rs576516	0.0692	6.48	1.49091	396	396	bslmm	0.11	2.4e-13	1.8211	0.0686
NPRL3	16	138859	138860	0.6574	rs8044711	-4.95	rs2541605	0.352344	-8.4	2.00994	271	271	susie	0.39	3.6e-21	-1.82101	0.0686
DBT	1	100652477	100715409	0.0819	rs594529	3.2	rs6701658	0.00457	3.69	1.09607	420	7	enet	0.013	0.0097	1.82087	0.068627
ADCY4	14	24335070	24335071	0.1795	rs4761	-2.95	rs6573766	0.096845	4.84	1.82069	521	1	top1	0.097	1.1e-05	1.8207	0.0687
IMMT	2	86371054	86422893	0.1073	rs311567	-3.3	rs3764949	0.165521	9	1.81897	465	1	top1	0.17	2.6e-19	1.81897	0.0689
ESD	13	47345390	47371367	0.0733	rs11148014	-3.26	rs1216966	0.052097	-5.62	-1.819	554	1	top1	0.052	5.6e-07	1.81897	0.0689
LY6D	8	142786591	142786592	0.2202	rs4350094	-3.57	rs2572925	0.248245	-7.04	1.7603	406	3	lasso	0.26	1e-13	-1.81851	0.06899
MEG3	14	101292444	101327360	0.1205	rs4900482	2.94	rs1053900	0.0649	-5.72	1.50833	489	489	bslmm	0.098	8.5e-12	-1.8177	0.0691
KRIT1	7	91828282	91875414	0.0611	rs418	2.61	rs10249873	0.018911	3.39	-1.81746	310	1	top1	0.019	0.0022	-1.81746	0.069147
TSTD1	1	161007421	161008774	0.149	rs12029543	2.89	rs4559524	0.0972	6.85	1.28655	434	3	lasso	0.11	7.6e-14	1.81738	0.06916
DDX4	5	55033844	55112974	0.0833	rs13328207	2.42	rs35350870	0.072	-6.66	-1.5614	390	390	bslmm	0.085	1.7e-10	1.81732	0.0692
CRYBA4	22	26621963	26621964	0.258	rs5761758	3.15	rs7289238	0.0016	3.31	-1.08511	854	854	susie	0.025	0.018	-1.81623	0.06934
ARFIP1	4	153701111	153833063	0.0956	rs12641081	3.21	rs7699068	0.064626	-5.96	-1.8158	431	1	top1	0.065	2.5e-08	1.81579	0.0694
LOC100128361	9	95380331	95382817	0.0951	rs17462606	-3.38	rs10992308	0.07701	6.21	-1.37241	395	4	lasso	0.093	2.2e-11	-1.81525	0.0695
LOC339505	1	20686293	20755287	0.0733	rs2296225	2.81	rs10916786	0.0207	-4.44	0.53571	577	9	enet	0.027	0.00027	-1.81501	0.06952
FLJ41278	12	65277553	65371302	0.4594	rs7303577	-5.63	rs7139141	0.286486	-11.53	2.124	340	340	bslmm	0.38	1.3e-48	-1.814	0.069678
LOC101929552	17	82716254	82716255	0.1709	rs9906258	-3.04	rs12940475	0.071881	4.81	-1.38346	365	365	susie	0.073	0.00013	-1.81411	0.0697
RBFA	18	80034357	80034358	0.296	rs2277725	2.96	rs3744873	0.035054	5.19	1.31624	281	28	enet	0.14	1.1e-07	1.81371	0.06972
ZNF324B	19	58451603	58451604	0.2817	rs6510152	2.62	rs3826680	0.095711	4.59	1.8125	296	1	top1	0.096	1.2e-05	1.8125	0.0699
LINC00588	8	57279542	57279543	0.1896	rs10957001	2.17	rs7015674	0.148345	5.82	-1.8125	399	1	top1	0.15	4.4e-08	-1.8125	0.06991
TOR1A	9	129824133	129824134	0.1904	rs7870884	4.76	rs7025992	0.0677	-4.71	1.812	460	1	top1	0.068	0.00022	-1.81197	0.07
KCNN3	1	154870279	154870280	0.1455	rs4971072	-3	rs10908445	0.0658	-4.27	1.28571	417	417	susie	0.069	0.00019	-1.81173	0.07
F11	4	186265944	186265945	0.3496	rs4253400	-2.66	rs11132382	0.033466	4.62	-0.5	548	43	enet	0.15	2.6e-08	-1.81145	0.07007
CNPPD1	2	219177921	219177922	0.2944	rs2385260	-4.99	rs1043160	0.0246	-4.32	1.12389	370	370	susie	0.043	0.0029	-1.8113	0.0701
CYP26A1	10	94833231	94837641	0.1152	rs2797578	2.82	rs12778014	0.0488	5.15	0.55	539	539	blup	0.057	1.9e-07	-1.81113	0.07012
HSPB7	1	16340522	16346089	0.1848	rs11576404	3.41	rs945419	0.156	8.63	-1.81081	387	1	top1	0.16	1.4e-18	-1.81081	0.07017
FADS3	11	61640997	61659006	0.0463	rs17709552	2.43	rs3781969	-0.002251	3.33	0.6791	426	426	bslmm	0.0072	0.041	1.81045	0.070226
C17orf102	17	32901141	32906388	0.2464	rs4795932	2.68	rs16970028	0.0394	6.41	0.55607	605	605	bslmm	0.14	8.3e-17	-1.8097	0.0703
GRIA4	11	105480799	105852819	0.0374	rs543377	-2.87	rs17104291	0.009011	-3.64	1.80992	365	1	top1	0.009	0.026	-1.80992	0.070309
ALDOC	17	26900132	26903951	0.2359	rs739439	-5.36	rs9900928	0.0835	-6.48	-0.224	279	16	enet	0.098	1.1e-11	1.8094	0.0704
TXNDC16	14	52552521	52552522	0.2395	rs809100	2.56	rs4901291	0.126906	-5.17	1.80905	429	1	top1	0.13	4.4e-07	-1.809	0.0704
MCRS1	12	49568152	49568153	0.102	rs2655060	-2.68	rs2303305	-0.001624	-3.44	1.07614	317	317	susie	0.011	0.082	-1.809	0.07044
ARL4A	7	12726451	12730558	0.1015	rs6962633	-2.93	rs2164208	0.059349	-5.68	-1.52252	554	8	enet	0.066	1.8e-08	1.8088	0.07049
FAM96A	15	64364760	64386207	0.0699	rs8024070	-3.39	rs332262	0.0564	5.58	1.80882	296	1	top1	0.056	2.5e-07	1.80882	0.0705
SLC12A9	7	100450340	100464634	0.0678	rs6465783	-3.36	rs2396755	0.00654	3.46	1.75066	349	349	bslmm	0.03	0.00012	1.8084	0.07054
RWDD3	1	95699710	95712781	0.1311	rs6593670	3.41	rs6666528	0.0993	-6.72	-1.80745	493	1	top1	0.099	6.8e-12	1.80745	0.070692
DCAF17	2	172290726	172341562	0.0445	rs11675404	2.6	rs6722670	0.020873	-4.37	-1.04065	341	341	bslmm	0.033	7.7e-05	1.8068	0.0708
FAM184A	6	119280995	119470358	0.1424	rs17080825	-3.05	rs4945630	0.123	-7.51	0.86364	430	4	lasso	0.15	5.6e-17	-1.80653	0.0708
CPSF4	7	99036562	99054996	0.0641	rs17161662	2.44	rs10271049	0.059625	6.23	1.3268	313	313	blup	0.07	6.6e-09	1.8066	0.07083
WFDC2	20	44098393	44110172	0.0752	rs2267870	2.84	rs6032209	-0.000458	-3.64	1.5188	497	497	bslmm	0.019	0.0019	-1.8055	0.071
YIF1A	11	66052050	66056638	0.0401	rs4930355	2.8	rs2298468	0.033069	5.16	-0.85616	317	13	enet	0.039	1.5e-05	-1.80483	0.071102
ZNF484	9	95607312	95640320	0.4123	rs17462606	-3.38	rs7859380	0.346442	-12.59	1.96491	433	9	lasso	0.36	2.8e-45	-1.80409	0.0712
PCDHA11	5	140247830	140391929	0.1451	rs246002	3.43	rs251378	0.137	-8.11	-1.80342	451	1	top1	0.14	2.4e-16	1.80342	0.0713
ALK	2	29415639	30144477	0.1001	rs10182925	2.82	rs12987284	-0.002126	-3.43	-0.11628	985	985	blup	0.03	0.00013	1.80218	0.071518
ELOVL2	6	10980992	11044624	0.1079	rs9394119	-3.93	rs1225737	0.0875	6.8	-1.8018	492	1	top1	0.088	8.4e-11	-1.8018	0.071577
ARHGEF39	9	35675759	35675760	0.1991	rs10972530	-2.38	rs10972552	0.0957	5.35	1.7143	405	405	susie	0.15	2.2e-08	1.80142	0.0716
EIF3KP1	5	103032375	103032376	0.2208	rs4703252	4.419	rs1826673	0.20605	6.35	-1.80165	307	1	top1	0.21	6.6e-11	-1.80165	0.0716
DOK7	4	3465032	3496209	0.132	rs3935655	-2.65	rs762870	0.014339	-4.44	0.8367	348	38	enet	0.048	1.4e-06	-1.80025	0.0718
ALDH8A1	6	135238527	135271260	0.2894	rs9402653	2.54	rs4896130	0.417	-13.87	1.7273	415	37	enet	0.43	1.1e-56	-1.80025	0.071822
PAQR3	4	78939437	78939438	0.1917	rs10017376	2.43	rs13108247	0.081964	4.65	-1.8	349	1	top1	0.082	5e-05	-1.8	0.07186
NUP50-DT	22	45163780	45163781	0.288	rs6007287	-3.22	rs9985182	0.07313	4.76	-1.8	655	1	top1	0.073	0.00013	-1.8	0.07186
CNN3	1	95362506	95392735	0.0621	rs6593670	3.41	rs3789696	-0.00204	3.63	-0.15833	549	549	blup	0.022	0.001	-1.79967	0.07191
CCSER2	10	84328585	84328586	0.206	rs10887195	3.79	rs12763546	0.020562	-3.66	-0.19388	526	526	susie	0.078	7.6e-05	-1.79958	0.07193
KCNJ2	17	68164813	68176183	0.041	rs11868369	3.58	rs8066344	0.000579	-3.17	-2.06369	420	420	bslmm	0.0091	0.024	1.7992	0.072
CAPZB	1	19665266	19812066	0.1302	rs1138333	3.42	rs12117357	0.163	-8.81	2.03759	576	4	lasso	0.16	1.8e-19	-1.79846	0.0721
FXYD1	19	35629731	35633954	0.0656	rs4806147	-2.51	rs16970487	0.013011	-4.1	1.20661	489	489	bslmm	0.026	0.00038	-1.79721	0.0723
NT5DC3	12	103841196	103841197	0.4094	rs10861081	2.74	rs9132	0.168468	-5.68	-0.19167	610	39	enet	0.17	2.7e-09	1.7972	0.0723
ATF7IP2	16	10479911	10577495	0.078	rs4782271	2.8	rs1504884	0.0382	4.45	1.7971	629	1	top1	0.038	2e-05	1.7971	0.07232
MAN2B1	19	12757321	12777591	0.0491	rs10413431	-3.01	rs10469365	0.0314	-4.39	-1.55958	306	2	lasso	0.034	5.2e-05	1.79696	0.072342
STYK1	12	10771537	10826891	0.0525	rs11053625	2.89	rs2290717	0.0274	-4.37	-1.79646	447	1	top1	0.027	0.00027	1.79646	0.0724
MTUS1	8	17501302	17658426	0.2862	rs3088302	2.22	rs13266353	0.279301	11.38	1.79592	877	1	top1	0.28	1.9e-33	1.79592	0.07251
XPO1	2	61705068	61765418	0.0609	rs4233975	3.89	rs11691734	0.025329	-4.73	1.84071	313	313	bslmm	0.03	0.00014	-1.79564	0.072552
ADAR	1	154627998	154627999	0.1596	rs1194607	-2.89	rs7541282	0.0278	-4.04	1.79545	433	1	lasso	0.068	0.00021	-1.79545	0.0726
LIME1	20	62367052	62370460	0.0437	rs1741621	-2.58	rs2253823	0.002932	-4.01	0.8357	439	439	bslmm	0.0078	0.033	-1.793	0.073
ITGA7	12	56078353	56106089	0.0483	rs2555035	-2.13	rs7970844	0.017309	-3.96	-1.7928	313	1	top1	0.017	0.0029	1.7928	0.073006
PAN3	13	28712642	28869475	0.1253	rs9554166	-2.82	rs9579163	0.087999	7.26	-1.5523	605	605	bslmm	0.093	2.2e-11	-1.79244	0.0731
LSM6	4	146175684	146175685	0.2611	rs3914628	-3.46	rs3815967	0.164309	5.82	-1.7917	370	1	top1	0.16	7.5e-09	-1.79167	0.07319
REELD1	4	146214514	146214515	0.1685	rs3914628	-3.46	rs3815967	0.173124	5.94	-1.7917	359	1	top1	0.17	2.8e-09	-1.79167	0.07319
MT1G	16	56700652	56701977	0.5665	rs904773	3.33	rs12598600	0.256	-10.69	-1.24242	527	13	lasso	0.41	5.1e-52	1.79162	0.073194
CD83	6	14117486	14137148	0.081	rs9370737	-3.38	rs12524473	-0.00152	3.67	0.85075	486	486	bslmm	0.023	0.00081	1.79098	0.0733
NRP2	2	206547223	206662857	0.0485	rs7590905	-3.29	rs2241155	-0.000702	-3.82	0.89076	536	536	blup	0.015	0.0048	-1.79061	0.073355
ZBTB7B	1	154975105	154991001	0.0604	rs4971072	-3	rs10908453	0.0102	3.94	1.30172	388	388	bslmm	0.022	0.001	1.78986	0.07348
TMBIM6	12	50135292	50158717	0.138	rs10783342	-2.72	rs4133070	0.168	-8.86	1.54595	347	7	lasso	0.19	1.7e-22	-1.78991	0.0735
PRKAB2	1	147172549	147172550	0.189	rs11239968	2.82	rs11239930	0.0159	-3.95	-0.47788	366	366	susie	0.026	0.016	1.78937	0.0736
KLHDC4	16	87765991	87765992	0.4755	rs2278268	-3.42	rs9933061	0.214779	6.82	-1.79508	467	467	susie	0.23	5.3e-12	-1.7884	0.0737
SNCAIP	5	122311690	122311691	0.3113	rs11241634	-2.392	rs6893318	-0.005459	-3.71	-2.08088	346	346	susie	0.0019	0.25	1.78767	0.0738
C1orf174	1	3805696	3816857	0.0694	rs11547615	-3.36	rs10909830	0.0442	-5.58	0.54444	449	13	enet	0.051	8.4e-07	-1.78703	0.073933
ADIPOR2	12	1800246	1897845	0.0631	rs7488294	3.03	rs12813682	0.00259	-3.9	-0.20582	466	466	bslmm	0.011	0.014	1.78657	0.074
NKAIN4	20	61872135	61885892	0.0621	rs1741621	-3.06	rs6090378	0.001001	-3.45	0.3372	495	495	blup	0.019	0.0021	-1.78638	0.074
CDIN1	15	36579610	36579611	0.22	rs8032702	2.61	rs7183966	-0.003079	3.62	0.78882	558	42	enet	0.06	0.00049	1.78675	0.074
NMRAL1	16	4495762	4495763	0.4657	rs11861487	-2.66	rs4786500	0.289146	7.48	1.416	420	38	enet	0.4	4.8e-22	1.78571	0.0741
WFDC1	16	84328400	84363450	0.2073	rs8058755	-3.51	rs13337562	0.062783	-6.06	-0.9708	906	31	enet	0.19	3.8e-23	1.78528	0.0742
ZNF638	2	71503722	71651168	0.0544	rs12467684	-3.92	rs7590738	0.023937	-4.42	1.78378	478	1	top1	0.024	0.00064	-1.78378	0.0745
SMPDL3B	1	28261503	28285663	0.059	rs17185150	-2.29	rs1010082	0.0517	4.94	-1.68468	248	4	lasso	0.064	3e-08	-1.78343	0.07452
UBOX5	20	3088218	3140556	0.125	rs6051418	2.52	rs306757	0.091795	7.53	1.5935	475	4	lasso	0.12	1.1e-14	1.783	0.0746
DOCK8	9	220747	220748	0.4049	rs10815386	2.92	rs12156499	0.359	8.15	1.9045	491	491	susie	0.43	2.1e-24	1.78305	0.0746
PARP11	12	3918026	3982608	0.0895	rs2191536	-3.21	rs7972536	0.00438	-4.19	1.90551	635	15	enet	0.047	2.4e-06	-1.7821	0.0747
ALDH2	12	111766886	111766887	0.1244	rs11065898	2.89	rs4648328	0.206073	-6.3	1.78082	219	1	top1	0.21	6.5e-11	-1.7808	0.07494
POLN	4	2073644	2230970	0.2052	rs6599427	3.4	rs2022302	0.162	8.97	-1.2807	314	25	enet	0.22	2.8e-25	-1.78	0.075
PENK	8	57353512	57359282	0.1384	rs1364956	-2.74	rs1440757	0.031072	4.67	0.594	422	422	bslmm	0.071	5.4e-09	1.78008	0.07506
RCVRN	17	9905620	9905621	0.8179	rs3786122	3.5	rs1129463	0.643099	10.87	1.5625	629	25	enet	0.69	1.4e-48	1.77984	0.0751
RUSC2	9	35490126	35490127	0.1355	rs10972530	-2.38	rs2065107	0.00605	3.41	-1.3364	370	370	susie	0.032	0.0089	-1.77888	0.0753
IL32	16	3065296	3065297	0.2705	rs17794023	-2.49	rs7188234	0.142254	-5.49	-1.59908	374	374	susie	0.15	5.7e-08	1.77819	0.0754
TMEM81	1	205084459	205084460	0.1847	rs12737855	2.97	rs7515178	0.0332	-4.75	1.77273	605	18	enet	0.067	0.00024	-1.77804	0.0754
FCHO1	19	17858526	17899377	0.0758	rs12608932	10.31	rs265558	0.027	-4.43	-0.33846	462	4	lasso	0.043	4.9e-06	1.77782	0.075433
USP8	15	50716578	50793277	0.2364	rs8043156	-2.37	rs41444349	0.143	8.2	-1.63717	388	388	bslmm	0.15	1.6e-17	-1.77665	0.0756
TPP2	13	103249285	103331523	0.1006	rs9518779	3.59	rs630706	0.099846	-6.97	-1.7768	712	1	top1	0.1	3.7e-12	1.77679	0.0756
ADSS1	14	104724185	104724186	0.2282	rs2816662	2.95	rs4983386	0.027233	-4.11	1.77686	364	1	top1	0.027	0.014	-1.7769	0.0756
BTNL2	6	32407127	32407128	0.1955	rs6941112	4.79	rs28530648	0.045946	4.12	1.7761	232	1	top1	0.046	0.0021	1.77608	0.0757
TOM1L2	17	17746821	17875784	0.1931	rs2955382	-2.26	rs9915248	0.239	-10.92	-1.87069	425	425	bslmm	0.24	2.5e-29	1.7756	0.0758
LINC00562	13	47932621	47932622	0.1762	rs7337521	-3.08	rs7991892	0.07541	-5.42	1.5837	384	384	susie	0.1	6.4e-06	-1.7756	0.0758
MAGOHB	12	10756363	10766208	0.0419	rs11053625	2.89	rs1870194	0.0158	4.3	2.06897	462	3	lasso	0.022	0.0011	1.77525	0.0759
BEND4	4	42112869	42154895	0.0483	rs12650313	3.2	rs6447133	0.011364	4.57	0.9787	456	456	blup	0.014	0.0062	1.775	0.0759
ANKRD36BP2	2	89065418	89106109	0.0493	rs6759954	4.09	rs1158603	0.045452	-5.04	-1.73874	160	6	lasso	0.048	1.4e-06	1.77455	0.075972
HIBADH	7	27565058	27702620	0.3022	rs4722748	3.2	rs10486548	0.36365	12.85	1.54839	494	7	lasso	0.41	4.5e-52	1.77357	0.076135
SNAPC3	9	15422781	15465831	0.0825	rs3933785	-3.48	rs1123038	0.030572	4.89	-1.48223	449	11	lasso	0.053	4.7e-07	-1.77309	0.0762
LINC01497	17	69961706	69961707	0.2443	rs11868369	3.58	rs6501357	0.095256	5.29	-1.59836	418	3	lasso	0.096	1.2e-05	-1.77336	0.0762
NAT10	11	34105601	34105602	0.2675	rs17708516	-4.39	rs16925114	0.150111	-5.83	1.77202	597	597	susie	0.17	2.9e-09	-1.77196	0.0764
LINC02166	16	89686568	89686569	0.3159	rs12207	3.16	rs447735	0.113604	5.65	1.9115	411	411	susie	0.15	2.3e-08	1.77126	0.0765
SETDB1	1	150898814	150937220	0.0644	rs6694357	3.88	rs2274533	-0.00227	-3.39	-0.34028	311	311	bslmm	0.019	0.0021	1.76905	0.076886
CTSL2	9	99791958	99822167	0.0388	rs12379264	-2.83	rs1544203	0.028594	-4.47	-2	250	9	lasso	0.034	5e-05	1.76904	0.0769
HSPA12A	10	118430702	118609716	0.0484	rs17094567	-3.35	rs10749212	-0.00222	3.33	-2.08718	543	543	bslmm	0.0052	0.067	-1.76854	0.07697
FASTKD5	20	3127164	3140556	0.0746	rs6051418	2.52	rs3087802	0.00387	4.58	-0.5659	429	18	enet	0.033	5.4e-05	-1.7677	0.0771
SRP14	15	40327890	40331389	0.1486	rs10518679	2.94	rs8042947	0.0506	6.03	2.23387	443	5	lasso	0.079	1e-09	1.76721	0.0772
VAV3	1	107965143	107965144	0.186	rs17019880	-2.55	rs1418998	0.103	4.71	-1.76642	463	1	top1	0.1	5.7e-06	-1.76642	0.0773
ZNF668	16	31074319	31074320	0.2744	rs2454907	2.47	rs12597511	0.015581	3.76	1.57391	243	30	enet	0.03	0.01	1.76543	0.0775
SEC14L5	16	5008317	5069156	0.1145	rs3743840	-3.59	rs759191	0.113	-7.42	1.76522	401	1	top1	0.11	2.4e-13	-1.76522	0.077527
FAM204A	10	120068571	120101839	0.1599	rs236195	2.99	rs10886222	0.147	8.13	1.76471	522	1	top1	0.15	3.1e-17	1.76471	0.0776
GOLGB1	3	121382045	121468614	0.0354	rs4437078	-2.38	rs10049060	0.0153	3.85	1.82946	359	359	bslmm	0.016	0.0048	1.76489	0.0776
ACOT1	14	74003927	74042362	0.6815	rs2041073	-2.78	rs8018967	0.269661	-11.18	-2.29412	367	13	lasso	0.46	5.1e-63	1.76441	0.0777
GATB	4	151761022	151761023	0.1888	rs360937	-2.75	rs3805356	0.111199	-5.63	-1.5526	390	35	enet	0.13	1.9e-07	1.76379	0.07777
APTX	9	32972603	33001639	0.0564	rs12552521	-3.08	rs10448231	0.026811	-4.97	1.72	488	10	enet	0.039	1.7e-05	-1.76292	0.0779
AP3S2	15	90373830	90437617	0.1676	rs16943389	2.37	rs2043880	0.117	-7.79	-1.86956	416	416	bslmm	0.13	8.9e-15	1.76256	0.078
ELL2	5	95220801	95297775	0.0401	rs10043782	3.57	rs1874929	0.00811	3.66	-2.359	371	31	enet	0.026	0.0004	-1.76216	0.078
LYRM5	12	25348149	25357949	0.0804	rs11047993	3.52	rs10842508	0.088861	6.48	-1.6031	579	3	lasso	0.1	2.6e-12	-1.7617	0.078113
KIAA1841	2	61293362	61365169	0.0456	rs17033148	2.44	rs777585	0.05474	5.79	1.90351	343	15	enet	0.058	1.2e-07	1.76169	0.078122
MED4	13	48649863	48669277	0.1308	rs7337521	-3.08	rs1410116	0.133522	8.04	1.761	351	1	top1	0.13	6.1e-16	1.76098	0.0782
CLCNKA	1	16018874	16018875	0.4323	rs11576404	3.41	rs1763601	0.253	7.32	-1.76786	386	386	susie	0.27	1.8e-14	-1.76115	0.0782
MAFTRR	16	79770562	79770563	0.4003	rs17678811	3.02	rs17767281	0.355277	-8.26	-1.76106	781	1	top1	0.36	3.3e-19	1.76106	0.0782
SNF8	17	47007458	47022154	0.0787	rs3744776	-3.62	rs11869991	0.0717	-6.28	0.89256	405	5	lasso	0.078	9.3e-10	-1.7604	0.0783
POLR3G	5	89770680	89810369	0.0777	rs12188139	2.52	rs2303801	0.0193	4.86	-1.66667	392	392	bslmm	0.04	1.1e-05	-1.76063	0.0783
RASA4B	7	102517780	102517781	0.3743	rs2529115	2.33	rs1129271	0.053142	4.97	-2.24734	238	238	susie	0.072	0.00015	-1.76064	0.0783
CCDC3	10	12938624	13141713	0.1405	rs12248414	-3.41	rs745260	0.019	4.3	-2.02488	829	829	bslmm	0.05	8.4e-07	-1.76039	0.07834
BAK1	6	33540322	33548070	0.1037	rs68191	-3.21	rs210134	0.08122	6.41	-1.7333	491	10	enet	0.084	1.9e-10	-1.7602	0.078371
TBC1D1	4	37891086	37891087	0.3987	rs1030350	3.25	rs6850410	0.113736	5.45	-2.0364	667	667	susie	0.13	2.7e-07	-1.75956	0.07848
PEAK1	15	77400497	77712446	0.0761	rs4886894	-3.37	rs17471480	0.0905	-6.48	-1.75806	302	1	top1	0.09	6.1e-11	1.75806	0.0787
KCNQ3	8	132481018	132481019	0.2198	rs2469645	3.05	rs2673604	0.001763	-3.7	-0.4098	602	30	enet	0.025	0.019	1.75731	0.07887
MAEA	4	1283671	1333925	0.0529	rs3775121	-4.57	rs6826415	0.0431	5.39	0.9417	370	370	bslmm	0.052	6.9e-07	1.76	0.079
KIAA1731	11	93394815	93463522	0.0776	rs2658767	-2.82	rs12283126	0.05271	5.08	1.75601	434	1	top1	0.053	4.8e-07	1.75601	0.0791
TSNARE1	8	143293440	143484543	0.2215	rs4976976	-4.08	rs13265349	0.040352	6.08	-0.4286	510	510	bslmm	0.15	4.8e-18	1.75561	0.07916
TTC4	1	54715821	54715822	0.2762	rs3855976	3.49	rs746503	0.066	-4.54	-1.17094	528	528	susie	0.073	0.00012	1.75429	0.0794
PLA2G5	1	20354671	20418394	0.1669	rs818958	2.91	rs660414	0.137	-8.28	-1.29605	582	2	lasso	0.16	1.7e-18	1.75382	0.07946
CNOT7	8	17086739	17104387	0.0827	rs7825273	-2.87	rs11786260	0.005999	-4.5	-1.09059	737	737	blup	0.026	0.00036	1.75229	0.07972
SUCLG2-DT	3	67654696	67654697	0.1805	rs6781549	-2.32	rs6793868	0.14317	-5.71	-1.66956	411	411	susie	0.15	2.2e-08	1.75228	0.07973
CALU	7	128379345	128413477	0.1113	rs11766743	2.25	rs339098	0.055747	-5.3	-1.75221	344	1	top1	0.056	3e-07	1.75221	0.079737
NRAV	12	120495939	120495940	0.1957	rs3932409	-2.62	rs3901251	0.083292	4.55	-1.75104	387	1	top1	0.083	4.4e-05	-1.751	0.07994
CTSO	4	155953916	155953917	0.1791	rs13115068	-3.14	rs10019975	0.032924	-4.63	1.4741	470	5	lasso	0.051	0.0012	-1.75083	0.07997
TUBGCP3	13	113139327	113242481	0.0903	rs368865	3.14	rs9324309	0.034728	-5.11	-1.75	548	1	top1	0.035	4e-05	1.75	0.0801
TRIB3	20	361307	378203	0.1885	rs10485820	3.66	rs6051550	0.066202	6.6	1.2735	503	503	bslmm	0.1	3.9e-12	1.7504	0.0801
CAB39L	13	49882785	50018221	0.3478	rs1198319	-3.78	rs4941638	0.239862	-10.51	-1.6036	488	30	enet	0.32	4.2e-39	1.7486	0.0804
KIF3B	20	30865453	30922811	0.0657	rs6119285	-3.16	rs4911093	0.049778	5.46	-0.686	355	355	blup	0.055	2.6e-07	-1.7482	0.0804
LCN15	9	136766254	136766255	0.6799	rs4880190	-3.02	rs10781516	0.405	8.77	1.7247	393	38	enet	0.44	1.8e-24	1.7481	0.0804
DOC2A	16	30016834	30024843	0.033	rs2073917	2.42	rs12444415	0.0367	-4.38	-1.74783	212	1	top1	0.037	2.9e-05	1.74783	0.080494
PDE10A	6	165740775	166075588	0.1858	rs11755580	3.2	rs220772	0.109	7.18	1.74775	671	1	top1	0.11	6.5e-13	1.74775	0.0805
NLRP3	1	247579457	247612406	0.0713	rs4925648	2.9	rs12565738	-0.0022	-3.76	1.0641	480	480	blup	0.039	1.3e-05	-1.74779	0.0805
TBKBP1	17	45772629	45789429	0.0316	rs3785874	3.05	rs9901869	-0.00206	-3.64	-2.54054	415	415	blup	0.006	0.054	1.7479	0.0805
ELOVL5	6	53132195	53213977	0.0916	rs17544187	3.07	rs209500	0.0833	-6.86	-1.7477	583	1	top1	0.083	2.4e-10	1.74775	0.080508
CCZ1	7	5938340	5965603	0.4057	rs4720646	-3.52	rs17136342	0.083462	-7.86	-1.592	362	23	enet	0.31	1e-37	1.74688	0.080659
WBP1L	10	102743969	102743970	0.163	rs3740390	-2.61	rs2902548	0.063073	-4.68	-0.97436	358	19	enet	0.066	0.00027	1.74593	0.08082
CYP17A1-AS1	10	102743969	102743970	0.163	rs3740390	-2.61	rs2902548	0.063073	-4.68	-0.97436	358	19	enet	0.066	0.00027	1.74593	0.08082
CRB1	1	197170591	197447585	0.0947	rs2786106	-3.49	rs1337006	0.0566	5.54	1.74561	292	1	top1	0.057	2.4e-07	1.74561	0.080878
CALCRL	2	188206689	188313021	0.0535	rs10931264	2.39	rs11904730	0.027121	-4.92	-1.78378	249	249	bslmm	0.04	1.4e-05	1.74523	0.0809
EXOC3	5	443333	467409	0.065	rs7710005	-3.25	rs2251843	0.0303	-4.74	-1.7455	324	1	top1	0.03	0.00014	1.74546	0.0809
RBM15-AS1	1	110318881	110318882	0.139	rs1044837	3.19	rs666493	0.0918	-5.22	1.95495	565	2	lasso	0.11	2.3e-06	-1.74493	0.081
LYPD1	2	133402336	133429070	0.0729	rs4954016	-2.99	rs6712250	0.029973	5.15	-1.06897	443	14	enet	0.073	2.8e-09	-1.74466	0.081044
DAAM1	14	59655380	59838123	0.0941	rs893516	2.6	rs17833769	0.0659	5.71	-1.74453	640	1	top1	0.066	2.5e-08	-1.7445	0.0811
THBS3	1	155165378	155177772	0.1172	rs4971072	-3	rs4072037	0.013	-4.37	2.56364	342	23	enet	0.071	5.6e-09	-1.74426	0.08111
TPPP	5	659976	693510	0.124	rs3810853	3.5	rs392088	0.041	-4.7	-0.1111	356	356	bslmm	0.049	1.7e-06	1.74364	0.0812
FLJ33534	2	11239976	11272302	0.0852	rs1734444	3.26	rs6739182	0.026497	5.2	0.90909	521	21	enet	0.06	7.1e-08	1.74355	0.081237
ZKSCAN1	7	99613218	99635403	0.0428	rs11771139	3.16	rs4134927	0.016145	-3.98	-0.48846	273	10	enet	0.025	0.00045	1.7428	0.08137
ZNF141	4	331595	377760	0.1613	rs2306247	-3.75	rs3762867	0.15485	8.57	-1.812	265	7	lasso	0.16	6.7e-19	-1.74255	0.0814
ARNT	1	150782180	150849244	0.2321	rs6694357	3.88	rs11204737	0.305	11.76	1.45946	317	6	lasso	0.31	1.1e-37	1.74124	0.08164
PDCD6	5	271735	315089	0.0307	rs7710005	-3.25	rs4957018	0.00673	3.87	-1.5167	291	291	blup	0.015	0.0055	-1.73979	0.0819
EFHB	3	19920965	19988501	0.7471	rs12492284	3.16	rs1133328	0.752229	18.43	1.59649	420	19	enet	0.79	5.7e-153	1.7396	0.081936
METTL15	11	28129797	28355054	0.1103	rs11030134	2.68	rs11030255	0.078523	6.06	-1.42484	371	5	lasso	0.093	2.2e-11	-1.73842	0.0821
LCTL	15	66840536	66858317	0.1044	rs11634212	2.7	rs11858742	0.022449	4.46	0.99398	593	593	blup	0.046	2.3e-06	1.73876	0.0821
BICD1	12	32260184	32531141	0.0793	rs11052134	-2.64	rs1620195	0.002203	-3.85	0.9431	707	707	blup	0.016	0.0045	1.7377	0.082256
KCNC4	1	110753335	110776674	0.0985	rs1044837	3.19	rs11810910	0.0187	-5	-0.63063	565	25	enet	0.053	4.5e-07	1.73773	0.08226
EDEM2	20	35147363	35147364	0.2092	rs6060257	3.48	rs6088662	0.124964	-5.59	-1.65441	343	343	susie	0.15	4.5e-08	1.73742	0.082313
MMP24-AS1-EDEM2	20	35147363	35147364	0.2092	rs6060257	3.48	rs6088662	0.124964	-5.59	-1.65441	343	343	susie	0.15	4.5e-08	1.73742	0.082313
ENTPD6	20	25195692	25195693	0.5576	rs2072977	-3.08	rs2076559	0.04536	4.17	0.5641	445	30	enet	0.13	2.5e-07	1.73702	0.082384
CLK4	5	178029664	178054054	0.0608	rs2913788	-3.35	rs7700943	0.0184	4.23	-1.7368	572	1	top1	0.018	0.0025	-1.73684	0.0824
OLFM3	1	102268126	102462790	0.0663	rs4908170	-3.49	rs1415096	0.0216	-4.76	1.17857	484	484	blup	0.044	5.2e-06	-1.73562	0.08263
PHLDB1	11	118477212	118528748	0.0638	rs2276064	3	rs11216934	-0.002147	-3.5	-1.11818	425	425	blup	0.02	0.0017	1.73528	0.082691
LINC02714	11	134735595	134735596	0.6629	rs7123380	-2.95	rs12364470	0.046872	-5.37	0.35256	561	561	susie	0.32	3.2e-17	-1.73498	0.0827
TRIM13	13	50571142	50592603	0.1506	rs1198319	-3.78	rs2066587	0.040573	-6.69	1.1756	410	5	lasso	0.12	1.1e-14	-1.73465	0.0828
FRK	6	116060757	116060758	0.2722	rs10485113	2.86	rs1115814	0.0205	-4.11	0.28824	402	402	susie	0.1	4.8e-06	1.73406	0.08291
SHQ1	3	72798427	72897598	0.066	rs17010023	2.4	rs3821561	0.0227	-4.43	1.73276	426	1	top1	0.023	0.00085	-1.73276	0.0831
PPM1M	3	52279808	52284615	0.1767	rs11717574	2.62	rs6793317	0.146578	8.42	1.80357	319	26	enet	0.2	2.8e-23	1.7328	0.083136
ATP6AP1L	5	81575280	81614147	0.0642	rs1501790	-2.69	rs11740152	0.00288	3.97	1.0917	446	446	bslmm	0.014	0.0078	1.73262	0.0832
SLC22A10	11	62921978	63137190	0.0871	rs10897342	-2.98	rs4297470	0.091051	6.78	1.73214	305	1	top1	0.091	5.3e-11	1.73214	0.083248
LHFPL6	13	39603527	39603528	0.3032	rs2151459	3.38	rs17803327	0.09873	-4.49	1.732	516	1	top1	0.099	8.8e-06	-1.732	0.08327
SAMD12	8	119201694	119634234	0.1042	rs2515064	-2.75	rs10955884	0.032023	-5.29	-0.1062	764	764	blup	0.046	2.5e-06	-1.73165	0.08334
LOC100507140	2	201577027	201599900	0.1228	rs16834415	3.05	rs11686992	0.012268	-5.2	0.98319	485	485	blup	0.037	2.5e-05	-1.73126	0.083406
PLEKHH1	14	68000007	68056255	0.0577	rs4902490	-2.89	rs2273595	0.0516	-5.18	1.73043	362	1	top1	0.052	8.1e-07	-1.7304	0.0836
WAC	10	28532743	28532744	0.19	rs12240999	2.56	rs11007134	0.043561	-4.37	1.72932	581	1	top1	0.044	0.0027	-1.72932	0.08375
SNPH	20	1246959	1289971	0.1976	rs13043799	-2.92	rs11905792	0.056893	-5.89	0.3065	715	41	enet	0.095	1.3e-11	-1.7291	0.0838
LOC102723370	11	22193175	22193176	0.1734	rs7935452	3.89	rs6483830	0.090919	4.54	1.72857	373	1	top1	0.091	2e-05	1.72857	0.0839
KRTAP5-11	11	71599324	71599325	0.1915	rs4944448	2.63	rs4944476	-0.005525	3	-1.64894	359	35	enet	0.035	0.0066	-1.72856	0.0839
WASHC3	12	102062148	102062149	0.1706	rs6219	-3.56	rs6222	0.004012	-4.34	0.53298	450	450	susie	0.044	0.0025	1.7281	0.08396
LINC01299	8	65562779	65562780	0.5888	rs17373721	2.71	rs11992528	0.228296	-7.69	-1.6182	364	364	susie	0.41	1.8e-22	1.72813	0.08396
DDX59-AS1	1	200669506	200669507	0.6824	rs4915477	3.63	rs3806358	0.57	-10.23	1.72727	539	1	top1	0.57	3.4e-35	-1.72727	0.0841
CTIF	18	48539045	48539046	0.271	rs8083354	3.27	rs4078504	0.05229	4.39	-1.72727	582	1	top1	0.052	0.0011	-1.72727	0.08412
ATG7	3	11314009	11599139	0.0498	rs17780995	-3.24	rs367745	0.0164	4.43	1.18103	575	575	blup	0.022	0.00093	1.72637	0.0843
TRAF3IP1	2	239229184	239309541	0.0823	rs4663304	3.12	rs7605254	0.047386	-5.73	-1.40833	475	2	lasso	0.047	1.8e-06	1.726	0.084347
ERC2	3	55542335	56502391	0.1095	rs9850057	2.61	rs1458062	0.018	4.77	0.18919	461	461	blup	0.029	0.0002	1.72592	0.0844
NDUFS4	5	52856464	52979171	0.1324	rs1388111	3.71	rs4147739	0.03	5.51	-1.41892	474	474	bslmm	0.1	3.2e-12	-1.72589	0.0844
CYTH2	19	48469693	48469694	0.3781	rs2386522	-2.96	rs1799273	0.009314	-3.37	-1.84211	530	530	susie	0.073	0.00012	1.72557	0.0844
MDK	11	46380755	46380756	0.1048	rs12365345	3.54	rs2046768	0.016776	-3.93	-1.66892	239	239	susie	0.033	0.0078	1.72561	0.0844
MRPS9-AS2	2	105038495	105038496	0.1373	rs11687658	-3.76	rs10172135	0.0928	4.52	1.72566	469	1	top1	0.093	1.6e-05	1.72566	0.0844
NBR2	17	43125609	43125610	0.552	rs2134808	-2.64	rs3950989	0.606508	-10.6	1.64103	244	22	lasso	0.61	7.2e-39	-1.72502	0.0845
SERF1A	5	70025246	70025247	0.087	rs28529133	-1.656	rs28562181	0.026181	-3.63	1.01064	4	3	enet	0.07	0.00017	-1.72502	0.0845
SERF1B	5	70025246	70025247	0.087	rs28529133	-1.656	rs28562181	0.026181	-3.63	1.01064	4	3	enet	0.07	0.00017	-1.72502	0.0845
KRT17P6	17	20517478	20517479	0.0874	rs6650602	-3.65	rs7218708	0.00469	3.13	-1.26126	192	192	susie	0.04	0.0038	-1.72529	0.0845
PRSS51	8	10547556	10547557	0.2702	rs17151903	-2.66	rs11249994	0.060373	5.08	2.4957	709	13	enet	0.11	4e-06	1.72474	0.08458
SGSM2	17	2240805	2284348	0.1313	rs9906229	-3.65	rs3213714	0.0767	-6.18	-1.72449	435	1	top1	0.077	1.2e-09	1.7245	0.0846
RERE	1	8412463	8877699	0.0264	rs10864350	3.28	rs6683603	0.000301	-3.15	0.44	360	360	bslmm	0.0092	0.024	1.72442	0.084632
SLC36A1	5	150827162	150871940	0.0499	rs4958872	6	rs10077304	0.000683	4.49	-0.6779	632	632	bslmm	0.015	0.0054	-1.72416	0.0847
HSD3BP4	1	120106502	120115199	0.0902	rs10923876	-3.4	rs2281493	0.00675	-4.24	1.44643	391	391	blup	0.032	8.7e-05	1.7238	0.08474
LPHN3	4	62066973	62938168	0.0563	rs1026420	-2.87	rs9312076	0.0534	-5.17	1.7232	455	1	top1	0.053	5.2e-07	-1.72	0.0848
SLC12A8	3	124801479	124998091	0.0382	rs3772845	3.01	rs9849264	-1.61e-05	3.38	0.80342	552	552	blup	0.008	0.033	1.72303	0.0849
LHFP	13	39917028	40177356	0.0931	rs2151459	3.38	rs1185801	0.04405	-5.83	1.2807	689	28	enet	0.084	1.8e-10	-1.7225	0.085
MDH2	7	75677392	75695930	0.065	rs13239419	-2.61	rs6953665	0.001205	-3.6	1	318	318	bslmm	0.028	0.00025	-1.72182	0.085103
FIP1L1	4	54243819	54326103	0.0449	rs11935144	2.55	rs7656783	-0.00224	3.38	0.6828	460	460	blup	0.018	0.0027	-1.72	0.0852
PRDM8	4	81105438	81125482	0.0956	rs6813693	-2.35	rs1458043	0.049	-5.83	1.7213	361	1	top1	0.049	1.5e-06	-1.72	0.0852
CPLANE2	1	16237161	16237162	0.1543	rs11576404	3.41	rs6693819	0.141	5.7	1.72131	318	1	top1	0.14	9.8e-08	1.72131	0.0852
MCM3AP	21	47655047	47705236	0.0592	rs718496	-3.76	rs3788252	0.04598	-5.62	1.4071	454	16	enet	0.046	2.9e-06	-1.7206	0.0853
LOC286186	8	66439242	66474901	0.2867	rs17373721	2.71	rs11992528	0.312875	-12.42	-1.6182	365	36	enet	0.41	1.4e-53	1.72047	0.08535
TADA2A	17	35766976	35837226	0.1271	rs12602536	2.95	rs35296298	0.092	-6.62	-1.19847	355	2	lasso	0.12	4.2e-14	1.7197	0.0855
HIVEP3	1	41972035	42384496	0.064	rs7349069	-2.55	rs7552849	0.0163	-4.22	-0.86842	427	4	lasso	0.019	0.0022	1.71891	0.08563
ATP5G3	2	176040985	176046490	0.5341	rs7558140	2.1	rs16862989	0.220594	10.15	-0.5037	352	352	bslmm	0.37	1.6e-46	-1.71798	0.0858
PROM1	4	15969848	16085623	0.0643	rs7696938	3.09	rs10516295	0.000417	-3.89	0.2836	640	640	blup	0.013	0.0088	1.71788	0.0858
FAM153C	5	177433966	177476088	0.0781	rs2913788	-3.35	rs34582406	0.0745	6.09	-0.5254	387	10	enet	0.077	1.9e-09	-1.71762	0.0859
LRRC39	1	100178272	100178273	0.2019	rs594529	3.2	rs17122019	0.16	5.7	-1.7153	439	1	top1	0.16	1.1e-08	-1.7153	0.0863
LANCL2	7	55433140	55501435	0.0593	rs12667668	-2.58	rs10249105	-0.00104	-3.96	-0.44094	432	432	blup	0.033	6.8e-05	-1.7148	0.08639
ZFYVE28	4	2271323	2420370	0.0977	rs6599427	3.4	rs2182683	0.0329	4.31	-1.36	315	315	bslmm	0.04	1.3e-05	-1.71	0.0865
GNG4	1	235650753	235650754	0.2762	rs6429208	-2.49	rs6429207	0.0939	4.73	-1.71429	393	1	top1	0.094	1.5e-05	-1.71429	0.0865
SOCS5	2	46926098	46989927	0.0918	rs13425630	3.26	rs6718957	-0.002088	-3.31	-0.60714	659	659	blup	0.021	0.0012	1.71388	0.08655
PRLHR	10	118595698	118595699	0.1843	rs634152	-3.57	rs17585138	0.005949	-3.95	-0.50198	497	497	susie	0.059	0.00051	1.71355	0.08661
MICU1	10	74127083	74385949	0.0408	rs877767	-2.88	rs7896365	0.0637	-6.43	-1.42771	385	5	lasso	0.071	4.6e-09	1.71336	0.08665
MRPL11	11	66202549	66206310	0.107	rs4930355	2.8	rs11110	0.13348	-8.01	-1.71311	292	1	top1	0.13	1.2e-15	1.71311	0.086691
WDR25	14	100380909	100380910	0.2328	rs12436408	-3.07	rs941927	0.064344	-4.62	-1.73077	423	423	susie	0.088	2.8e-05	1.7128	0.0867
TRIM25	17	54965269	54991409	0.0887	rs17834140	-2.87	rs7216048	-0.00226	3.89	-1.5556	461	461	blup	0.023	0.00089	-1.7123	0.0868
NEK11	3	130745693	131069309	0.0508	rs6439260	2.52	rs9817842	0.0525	-5.45	1.71171	348	1	top1	0.052	6.6e-07	-1.71171	0.0869
SH3D21	1	36306386	36306387	0.5749	rs12076218	-3.67	rs12116935	0.335	-7.89	1.71186	347	1	top1	0.34	5.4e-18	-1.71186	0.0869
CAMK2B	7	44256748	44365230	0.0563	rs28745596	-2.33	rs1990458	0.041092	-4.62	1.71186	362	1	top1	0.041	1e-05	-1.71186	0.086922
DGKB	7	14184673	14942550	0.0491	rs2189721	3.97	rs10262813	0.000428	-3.51	0.63359	552	552	bslmm	0.011	0.016	-1.71143	0.087001
PPP1R7	2	242089901	242122439	0.0486	rs6437249	3.5	rs3868	0.032676	-5.01	1.71127	417	1	top1	0.033	6.6e-05	-1.71127	0.087032
ZNF607	19	37719789	37719790	0.2682	rs16979230	2.65	rs11668384	0.174	5.75	1.71094	298	1	top1	0.17	2.5e-09	1.71094	0.0871
ZNF16	8	146155743	146176274	0.0519	rs7004029	2.65	rs1871538	0.022709	3.93	-1.7091	170	1	top1	0.023	0.00077	-1.70912	0.08743
ACTR10	14	58200079	58200080	0.1307	rs17093756	-3.3	rs17832891	0.15361	-5.73	-1.69846	395	395	susie	0.16	1.3e-08	1.7086	0.0875
SMDT1	22	42079690	42079691	0.253	rs6002477	-3.17	rs5751221	0.10065	6.21	0.62963	339	339	susie	0.29	1.6e-15	1.70785	0.08766
LPP	3	188208197	188208198	0.2488	rs933843	3.03	rs17602562	0.01381	3.73	-1.70776	511	1	top1	0.014	0.061	-1.70776	0.08768
CCDC148	2	159027868	159313265	0.2481	rs10198528	-2.46	rs7578565	0.282897	-11.24	1.70792	486	1	top1	0.28	6.1e-34	-1.70792	0.0877
RALGPS1	9	129677052	129985445	0.0379	rs10819248	2.07	rs10987585	0.005977	3.91	0.3333	374	374	bslmm	0.0063	0.051	1.7069	0.0878
TTC9C	11	62495583	62506108	0.0485	rs10897342	-2.98	rs2259377	0.005857	4.55	-1.32308	351	16	enet	0.021	0.0012	-1.70539	0.0881
ATP5G1	17	46970147	46973232	0.072	rs3744776	-3.62	rs8078510	0.0515	-5.79	1.608	392	3	lasso	0.062	4.7e-08	-1.7056	0.0881
EIF3G	19	10225689	10230599	0.0665	rs2304237	3.32	rs7710	0.038329	4.34	-1.70536	360	1	top1	0.038	2e-05	-1.70536	0.08813
ZNF503	10	77157602	77161513	0.0769	rs1259590	-3.11	rs3012053	0.00108	4.12	0.8629	366	366	blup	0.027	0.00025	1.70448	0.08829
NUBPL	14	31489955	31489956	0.2691	rs12886280	-3.3	rs4981133	0.01148	-3.66	-1.76577	336	43	enet	0.034	0.007	1.7035	0.0885
ZNF100	19	21906842	21950430	0.7432	rs17459246	2.1	rs6511286	0.503	15.09	1.89222	302	14	lasso	0.67	2e-110	1.70255	0.088653
PCDHB15	5	140625146	140627801	0.0829	rs246002	3.43	rs6580182	0.0458	4.92	0.68468	467	467	bslmm	0.061	5.9e-08	1.70181	0.0888
ATP6V1E2	2	46542556	46542557	0.3191	rs13425630	3.26	rs1868844	0.106	5.66	-2.04348	670	670	susie	0.23	6.9e-12	-1.70099	0.0889
TUBE1	6	112087512	112087513	0.1703	rs174383	3.02	rs1230345	0.0062	-3.6	1.26829	499	499	susie	0.027	0.014	-1.70105	0.08893
TBC1D15	12	72233486	72320629	0.0503	rs5019656	3.16	rs328767	0.0433	4.56	1.7	408	1	top1	0.043	6e-06	1.7	0.0891
PRKCD	3	53156008	53156009	0.2966	rs709321	-2.5	rs750527	0.16717	-5.87	1.32103	375	17	enet	0.19	2.8e-10	-1.70004	0.08912
TMCC3	12	94960899	95044324	0.106	rs7133992	-2.67	rs7139313	0.040214	5.01	1.6991	694	1	top1	0.04	1e-05	1.6991	0.089298
ABI3BP	3	100993514	100993515	0.2884	rs17400307	-2.42	rs17338729	0.05711	4.83	0.69231	432	25	enet	0.12	5.5e-07	1.69894	0.08933
C3orf33	3	155480400	155524055	0.0676	rs6441028	3.04	rs416063	0.0799	6.56	1.69853	351	1	top1	0.08	8.4e-10	1.69853	0.0894
SNX1	15	64388082	64436433	0.0742	rs8024070	-3.39	rs332233	0.061529	-5.58	1.69853	312	1	top1	0.062	5.5e-08	-1.69853	0.0894
TMEM41B	11	9302200	9336315	0.1003	rs4282978	-3.34	rs7929621	0.021357	-4.53	-2.69748	390	390	bslmm	0.046	2.7e-06	1.69791	0.0895
SSTR1	14	38677203	38682268	0.0628	rs1890904	-2.69	rs1168515	0.009026	4.01	0.60714	385	22	enet	0.027	0.00024	-1.69783	0.0895
TIGD4	4	153690505	153700916	0.0856	rs12641081	3.21	rs1110956	0.071745	6.47	1.6983	382	1	top1	0.072	4.3e-09	1.69828	0.0895
ZFP30	19	38123388	38146368	0.0374	rs16979230	2.65	rs17246792	0.014123	4.29	1.15044	293	293	blup	0.032	9.4e-05	1.69784	0.08954
CABCOCO1	10	61662960	61662961	0.5725	rs4948499	-3.13	rs2068755	0.493952	9.55	-1.66667	423	423	susie	0.5	5.5e-29	-1.69756	0.08959
TCTN3	10	95694142	95694143	0.486	rs7089306	-2.39	rs3176893	0.12878	5.93	-2.05405	504	504	susie	0.27	5.4e-14	-1.69648	0.08979
CMAHP	6	25093741	25166793	0.253	rs9379751	-3.11	rs302989	0.206	10.23	-1.5349	658	21	enet	0.24	2.6e-29	-1.69591	0.089903
JMJD7	15	42120282	42132428	0.0953	rs8029818	-2.53	rs2241522	0.063697	6.59	-0.78992	419	419	bslmm	0.074	2.4e-09	-1.69555	0.09
CEROX1	16	981595	981596	0.5662	rs8054892	3.85	rs6600238	0.293799	-8.15	-1.41104	443	13	lasso	0.32	5.9e-17	1.69531	0.09
RNF123	3	49726949	49758962	0.3531	rs2230593	-2.49	rs11130216	0.285	-11.47	1.68067	309	309	bslmm	0.29	2.4e-35	-1.69398	0.0903
ZNF138	7	64794387	64794388	0.3704	rs1589895	2.44	rs7804955	0.302179	7.69	1.69369	276	1	top1	0.3	4.6e-16	1.69369	0.09032
KLK7	19	51479734	51487320	0.0727	rs2673908	3.7	rs1275221	0.066485	5.54	-1.66116	550	2	lasso	0.071	7.4e-09	-1.69368	0.09033
METTL2B	7	128476728	128476729	0.4811	rs28954115	-2.48	rs1053124	0.118256	5.53	-1.14184	383	46	enet	0.29	1.6e-15	-1.69368	0.09033
ADCK3	1	227084588	227175246	0.0604	rs3768414	-2.86	rs17600747	0.0526	5.88	1.78788	498	9	enet	0.057	2.3e-07	1.69315	0.090428
USP48	1	22004791	22109688	0.0611	rs1697420	-3.31	rs829396	0.00029	3.88	1.15038	535	535	blup	0.023	0.00074	-1.69288	0.09048
MEPCE	7	100026412	100031749	0.1063	rs11771139	3.16	rs7794485	0.142801	-8.34	-1.69286	311	1	top1	0.14	5.2e-17	1.6929	0.09048
AKAP11	13	42846288	42897403	0.0878	rs8001859	3.14	rs9590674	0.0252	5.47	-1.25806	512	512	blup	0.054	4.9e-07	-1.69273	0.090507
PRPF40A	2	153508106	153573975	0.1582	rs6707033	-2.89	rs2346550	0.17963	9.06	1.34028	464	464	bslmm	0.19	1.9e-22	1.69254	0.090543
PRSS35	6	84222193	84235421	0.0532	rs971215	-2.45	rs1170484	0.0113	3.3	1.6923	303	1	top1	0.011	0.013	1.69231	0.090587
RBM48	7	92528772	92528773	0.3125	rs17164769	2.58	rs6944759	0.149038	-5.29	1.69231	312	1	top1	0.15	4e-08	-1.69231	0.09059
MALAT1	11	65265232	65273939	0.0943	rs482320	2.22	rs7925823	0.046128	-5.58	1.69549	358	6	lasso	0.069	1.2e-08	-1.69206	0.090635
APOA1BP	1	156561557	156566601	0.3268	rs7548323	-3.06	rs4661188	0.415	-13.73	1.69106	441	1	top1	0.42	1.3e-54	-1.69106	0.09083
CPT1C	19	50194364	50216988	0.304	rs4802605	2.33	rs12981033	0.199	-9.55	1.26549	325	4	lasso	0.21	1.1e-25	-1.69067	0.0909
FAM110C	2	38813	46588	0.0886	rs6721594	-2.69	rs11901199	0.004684	4.48	0.62813	232	232	bslmm	0.013	0.0082	1.69059	0.090916
BCO2	11	112047088	112095422	0.5423	rs2199199	3.03	rs11214127	0.526536	-15.54	-1.61539	410	410	bslmm	0.55	5.9e-81	1.68993	0.091
COBL	7	51083908	51384515	0.1054	rs2237450	-3.96	rs2237450	0.00315	3.76	-3.95727	510	510	bslmm	0.021	0.0012	-1.6897	0.091085
COL24A1	1	86156942	86156943	0.2504	rs6680321	-3.05	rs7550559	0.038	-4.71	-2.32432	482	11	lasso	0.088	2.8e-05	1.6897	0.0911
LINC01252	12	11548029	11548030	0.6235	rs10845452	-3.1	rs7132854	0.0616	5.31	1.99512	445	72	enet	0.26	8.5e-14	1.6894	0.09114
ADGRA3	4	22516053	22516054	0.1654	rs4697012	-3.43	rs2581982	0.008402	3.99	-1.713	351	351	susie	0.016	0.048	-1.68914	0.09119
NBR1	17	43171201	43171202	0.0988	rs8176257	2.52	rs4793197	0.019332	-3.54	1.78632	255	255	susie	0.04	0.0037	-1.68936	0.0912
SMC2-DT	9	104093072	104093073	0.1548	rs10991045	2.32	rs11788173	-0.00204	3.19	0.7395	482	482	susie	0.032	0.0085	1.68864	0.0913
FLVCR1	1	213031596	213072705	0.1005	rs6691852	-2.93	rs3768548	0.0364	4.72	-1.55147	431	431	bslmm	0.047	2.2e-06	-1.68848	0.09132
DHX35	20	37590980	37668366	0.1901	rs742651	-2.27	rs16987712	0.193072	-9.77	-1.4161	453	9	lasso	0.2	3.8e-24	1.6868	0.0916
EFCAB2	1	245133283	245288530	0.1384	rs1174002	-3.02	rs6700087	0.0503	6.12	-0.66667	484	59	enet	0.092	4.1e-11	-1.68693	0.091617
MED20	6	41873091	41888877	0.1545	rs6932636	3.93	rs10498752	0.111	-7.93	-1.5091	471	471	blup	0.13	3.1e-15	1.6866	0.09168
PDZD2	5	31639409	31639410	0.3901	rs4867405	4.072	rs1077606	0.010904	3.75	-0.96954	642	642	susie	0.064	0.00034	-1.68633	0.0917
KRTAP5-AS1	11	1571352	1571353	0.6653	rs10768964	-2.56	rs1809668	0.693383	11.27	-1.6036	358	358	susie	0.7	4.9e-49	-1.6861	0.0918
ZDHHC11	5	795719	851101	0.1724	rs3810853	3.5	rs12516318	0.0942	7.64	0.9935	361	361	bslmm	0.18	6.5e-21	1.68537	0.0919
TBC1D7	6	13266773	13328787	0.222	rs7759452	3.98	rs402705	0.336	-12.44	1.68548	508	1	top1	0.34	2.6e-41	-1.68548	0.0919
TMBIM4	12	66530716	66563807	0.2623	rs1460122	-2.38	rs11176056	0.232476	-10.53	-1.6957	496	11	lasso	0.25	2e-30	1.6853	0.091936
TOM1L1	17	52978051	53039328	0.0822	rs8067230	4.22	rs10515075	0.0289	-4.28	1.68504	504	1	top1	0.029	0.00017	-1.685	0.092
KIFC2	8	145691737	145699499	0.036	rs7004029	2.65	rs4925813	0.009014	4.16	0.79839	184	5	enet	0.024	0.00062	1.68457	0.09207
PCDHA1	5	140786135	140786136	0.1187	rs246002	3.427	rs17208327	-0.002882	3.71	-1.68354	364	3	lasso	0.046	0.0021	-1.68405	0.0922
RABGAP1	9	125703111	125867147	0.0664	rs10985997	3.69	rs803736	0.086626	-6.53	-1.6832	354	1	top1	0.087	1.6e-10	1.68323	0.0923
HNRNPH3	10	70091767	70102953	0.0456	rs3740051	3.86	rs6480302	0.000204	3.51	3.57143	382	382	bslmm	0.015	0.0056	1.6827	0.0924
ARPC2	2	219081816	219119071	0.0413	rs1344642	3.76	rs10169718	0.011677	4.87	0.54955	451	451	blup	0.026	0.0004	1.68305	0.0924
HLA-DPA1	6	33032345	33041426	0.2019	rs17843604	4.44	rs2076311	0.03158	-5.3	-0.0339	319	31	enet	0.095	1.9e-11	-1.68244	0.092483
CBR4	4	169784920	169931468	0.0999	rs6831487	5.45	rs4396955	0.0691	5.96	1.6824	463	1	top1	0.069	1.2e-08	1.68	0.0925
LRRC6	8	133584200	133687863	0.3312	rs2673612	2.53	rs17605455	0.310679	11.8	1.60976	613	7	lasso	0.31	8.9e-38	1.68152	0.09266
BIRC7	20	63235882	63235883	0.205	rs1741621	-3.06	rs6090277	0.084286	-4.34	-1.68067	487	1	top1	0.084	4e-05	1.68067	0.092827
TMEM223	11	62557786	62559486	0.0792	rs10897342	-2.98	rs4034	0.030713	-4.79	1.30172	331	7	lasso	0.034	4.5e-05	-1.68025	0.0929
RBM19	12	113966370	113966371	0.5523	rs2948167	3.2	rs11066776	0.126706	-6.19	-1.08772	644	32	enet	0.3	4.3e-16	1.68	0.09296
STON2	14	81726993	81893748	0.0834	rs2284720	-3.51	rs6574644	0.015122	4.35	-1.83942	483	7	lasso	0.025	0.00047	-1.67863	0.0932
KLHL9	9	21324050	21335388	0.0298	rs2197008	-3.92	rs10757193	0.026829	-4.27	-1.67826	484	1	top1	0.027	0.00028	1.67826	0.0933
B3GAT1	11	134411917	134411918	0.342	rs7123380	-2.95	rs11223842	0.019945	4.1	1.24779	627	38	enet	0.079	7.2e-05	1.67847	0.0933
DPY19L2P1	7	35120898	35225774	0.3802	rs1003549	2.94	rs13223669	0.306802	11.78	1.67805	491	1	top1	0.31	3.3e-37	1.67805	0.093338
NIPSNAP2	7	55951792	55951793	0.115	rs6968800	2.4	rs7793921	0.10818	4.76	1.67797	284	1	top1	0.11	3.3e-06	1.67797	0.09335
DNAJC24	11	31391376	31454382	0.0659	rs11031254	2.19	rs11031254	0.019653	4.51	2.1938	262	3	lasso	0.032	8.1e-05	1.67778	0.09339
IARS	9	94972489	95056038	0.0713	rs17462606	-3.38	rs17677599	0.018108	-4.09	-2.73314	473	473	bslmm	0.025	0.00039	1.67758	0.0934
MICALL2	7	1473994	1499109	0.0506	rs12699476	2.44	rs11765458	0.008139	-4.34	0.31852	385	385	blup	0.027	0.00028	-1.67749	0.093447
PDZRN4	12	41188447	41188448	0.2573	rs17541655	3.42	rs1350431	0.159162	5.61	-1.67717	512	1	top1	0.16	1.3e-08	-1.6772	0.09351
PPFIA2	12	81652044	82153109	0.0511	rs11114908	-2.81	rs2141876	0.0296	-4.57	-2.05696	386	7	lasso	0.034	5.7e-05	1.67628	0.0937
KIRREL3	11	126293395	126870766	0.072	rs7933515	2.79	rs568829	0.006955	-4	-1.20536	1055	1055	bslmm	0.0071	0.04	1.67636	0.0937
CAMTA1	1	6845383	7829766	0.0463	rs200456	-3.31	rs659459	0.021	4.28	0.2623	445	445	blup	0.026	0.00036	1.67571	0.093794
LGMN	14	93170151	93215047	0.107	rs4900135	-2.37	rs716097	0.041357	5.28	0.57018	565	565	bslmm	0.049	1.1e-06	1.67591	0.0938
ENPP6	4	185009858	185139114	0.104	rs10008153	4.47	rs6820454	0.069465	-5.73	1.6754	578	1	top1	0.069	7.7e-09	-1.67544	0.0938
PKIB	6	122793061	123047518	0.071	rs11154100	2.88	rs17201852	0.0271	-4.97	-1.568	516	5	lasso	0.038	1.8e-05	1.67469	0.093994
RASA1	5	86564069	86687743	0.0632	rs4555861	2.81	rs741576	0.00516	-4.01	0.6369	258	258	blup	0.037	2.5e-05	-1.67475	0.094
TRMT44	4	8438868	8438869	0.3374	rs11724290	-3.12	rs871363	0.145502	6.18	1.2105	494	17	enet	0.18	1.3e-09	1.67393	0.09414
C1QTNF4	11	47594658	47594659	0.2037	rs4752801	-2.84	rs4752993	0.020669	-3.5	-1.9661	286	30	enet	0.048	0.0017	1.67295	0.0943
LRP1B	2	140988995	142889270	0.0593	rs514478	-3.55	rs41372951	0.041193	4.96	-1.67257	491	1	top1	0.041	9.9e-06	-1.67257	0.0944
ABHD12	20	25275378	25371618	0.0401	rs2072977	-3.08	rs1130694	0.060695	6.04	-1.6726	402	1	top1	0.061	9e-08	-1.67257	0.0944
DPYSL4	10	134000413	134019280	0.0566	rs9419387	-3.09	rs7096307	0.00929	4.09	0.42857	450	450	blup	0.019	0.0023	1.6722	0.0945
GOLGA3	12	133345494	133405288	0.0348	rs11833667	2.47	rs1009320	0.0249	4.34	-1.97368	248	3	lasso	0.035	4.6e-05	-1.67238	0.0945
GINS1	20	25388322	25429191	0.0447	rs2072977	-3.08	rs6050555	0.020187	4.4	-1.5263	356	356	blup	0.035	3.6e-05	-1.672	0.0945
ZNF232	17	5009030	5026397	0.0389	rs11867311	-3.99	rs6502843	0.00134	4.07	-1.7117	439	439	blup	0.008	0.033	-1.6711	0.0947
RAB2A	8	61429468	61536203	0.0501	rs626913	3.27	rs17814894	0.016808	4.67	-1.5575	454	454	bslmm	0.019	0.0017	-1.67079	0.09476
GANC	15	42566365	42645864	0.059	rs4924682	-3.79	rs1619030	0.0668	5.6	-1.67081	429	1	top1	0.067	2.1e-08	-1.67081	0.0948
WDR52	3	113005776	113160361	0.0795	rs10511319	3.61	rs3814398	-0.000502	-4.47	0.85621	445	445	blup	0.041	1.1e-05	-1.66966	0.095
SLC39A7	6	33168602	33172214	0.0465	rs2857114	-3.25	rs449242	-0.00225	-2.91	-0.9391	397	3	lasso	-0.00023	0.34	1.66946	0.095026
L1TD1	1	62660473	62678001	0.0842	rs7543765	-2.39	rs2457820	0.012	-4.71	1.47656	455	29	enet	0.041	8e-06	-1.66841	0.09523
LY75	2	159904748	159904749	0.1678	rs6750782	2.69	rs3806603	0.0938	-5.78	1.95495	444	6	lasso	0.11	2.1e-06	-1.66696	0.0955
PRKAA2	1	57110989	57181008	0.069	rs11206841	-2.99	rs2796529	0.0775	5.99	1.66667	642	1	top1	0.078	1.5e-09	1.66667	0.095581
KNSTRN	15	40382720	40382721	0.7526	rs10518679	2.94	rs7166991	0.585814	10.34	1.66667	392	1	top1	0.59	1.1e-36	1.66667	0.0956
RSBN1	1	114304453	114355070	0.0472	rs11586444	-2.98	rs7364	0.0175	3.72	-1.1791	509	6	enet	0.021	0.0013	-1.66625	0.09566
MMRN1	4	90816002	90875780	0.1121	rs772488	-2.85	rs1442138	0.077589	6.75	-1.4644	395	7	lasso	0.1	1.8e-12	-1.66534	0.0958
BLOC1S2	10	100286711	100286712	0.5518	rs612472	2.05	rs7912400	0.480916	-9.46	-1.6654	408	1	top1	0.48	8.7e-28	1.6654	0.09583
SNRPC	6	34757405	34757406	0.3489	rs2820237	-3.87	rs2814981	0.259	-7.48	-1.25641	350	350	susie	0.27	2.2e-14	1.66462	0.09599
CDC42	1	22379119	22419436	0.0826	rs829412	-2.79	rs12749135	0.00187	-3.72	0.5	484	484	blup	0.053	5.5e-07	-1.66442	0.096029
AFAP1L2	10	116054582	116164515	0.0778	rs4752090	3.45	rs3750821	0.00475	-3.89	-1.74657	464	11	lasso	0.011	0.016	1.66351	0.0962
TRUB2	9	128322534	128322535	0.1856	rs2270204	-2.73	rs9644916	0.0495	-4.65	-1.5172	290	3	lasso	0.054	0.00095	1.66322	0.0963
WDR55	5	140664675	140664676	0.1572	rs246002	3.427	rs2530226	0.039014	3.89	2.31579	349	38	enet	0.05	0.0014	1.66235	0.0964
WDR11	10	122610686	122669038	0.0803	rs11199436	-2.58	rs11199598	0.0721	5.86	1.66102	629	1	top1	0.072	5.6e-09	1.66102	0.0967
DYNC1I2	2	172543918	172606668	0.0286	rs788160	3.29	rs13020884	-0.000797	-3.28	-1.14912	380	380	blup	0.0072	0.041	1.66102	0.0967
CHEK1	11	125495030	125546150	0.1793	rs7102708	-3.12	rs2241502	0.09998	6.97	-1.62832	576	11	lasso	0.13	8.4e-16	-1.66109	0.0967
OAF	11	120210766	120210767	0.273	rs1073635	3	rs508205	0.05427	-4.77	0.89189	542	542	susie	0.074	0.00012	-1.66013	0.0969
TSN	2	122513120	122525428	0.1376	rs753727	3.2	rs17007220	0.001176	-3.07	0.42246	295	295	bslmm	0.028	0.00022	-1.6596	0.097
MCM3AP-AS1	21	46229216	46229217	0.1654	rs718496	-3.76	rs4819236	0.003237	-3.75	-0.5355	477	28	enet	0.027	0.015	-1.6593	0.09705
NISCH	3	52489523	52527088	0.0483	rs17259762	3.27	rs11710014	0.0264	4.17	1.4269	362	23	enet	0.034	5.1e-05	1.65891	0.0971
SLC22A23	6	3269206	3456793	0.0617	rs6912510	-3.48	rs9502003	0.0473	4.8	1.65891	598	1	top1	0.047	2.3e-06	1.65892	0.0971
TIMMDC1	3	119217367	119243125	0.0441	rs1369574	3.57	rs1000199	0.024257	3.67	-1.65882	504	1	top1	0.024	0.00052	-1.6588	0.097151
C10orf107	10	63422718	63526091	0.3866	rs4948499	-3.13	rs2054164	0.475	14.69	-1.65865	466	1	top1	0.48	3.1e-65	-1.65865	0.09719
FEZ2	2	36779403	36825332	0.1592	rs2276670	-2.77	rs10172196	0.237029	-10.45	1.65833	609	1	top1	0.24	1.7e-28	-1.65833	0.09725
WARS	14	100800124	100842680	0.0625	rs12436408	-3.07	rs941923	0.0679	-5.98	-1.73846	429	3	lasso	0.069	1.2e-08	1.6583	0.0973
JKAMP	14	59951160	59972081	0.1161	rs893516	2.6	rs17096221	0.036955	5.39	1.69915	465	465	bslmm	0.053	4.3e-07	1.65807	0.0973
ASAP1-IT2	8	130084767	130084768	0.2284	rs6470757	-3.18	rs7386203	0.000253	-3.34	1.7364	443	3	lasso	0.03	0.011	-1.65789	0.09734
BCL2L2	14	23775970	23780968	0.0947	rs977492	-2.36	rs8020117	0.042258	4.52	-0.97788	463	3	lasso	0.044	3.6e-06	-1.65776	0.0974
ITGAD	16	31393311	31393312	0.3341	rs11150645	3.21	rs8056122	0.162403	-5.76	-1.44737	278	278	susie	0.18	1.8e-09	1.65738	0.0974
ABR	17	906757	1090616	0.0787	rs894628	-4.12	rs7406978	0.043	-4.79	1.6573	440	1	top1	0.043	6.4e-06	-1.6573	0.0975
PPA2	4	105474080	105474081	0.3201	rs11931795	-2.87	rs2726516	0.128658	-6.66	2.2411	397	11	lasso	0.26	1.6e-13	-1.65682	0.09756
ZNF554	19	2819873	2819874	0.3395	rs3786947	-2.72	rs8102063	0.241272	-6.7	-1.65574	438	1	top1	0.24	1e-12	1.65574	0.0978
HSD17B11	4	88257690	88312455	0.0415	rs11097148	2.34	rs10001608	0.00384	-3.79	0.6636	456	456	blup	0.014	0.0081	-1.66	0.0979
ARHGAP1	11	46698624	46722215	0.1628	rs11039035	2.51	rs11038990	0.040838	4.79	1.65366	251	1	top1	0.041	8.9e-06	1.65366	0.0982
POLH	6	43576149	43576150	0.2425	rs865549	2.75	rs7743244	-0.0029	3.27	-1.04425	436	436	susie	0.025	0.018	-1.6536	0.09821
YIF1B	19	38794199	38806606	0.0579	rs2960350	3.18	rs4802324	0.00709	3.69	-0.53333	374	374	bslmm	0.03	0.00014	-1.65241	0.09845
GLDN	15	51341628	51341629	0.1338	rs11855041	2.64	rs2899472	0.020546	-3.94	0.41085	470	25	enet	0.035	0.0063	1.65216	0.0985
PPAPDC1A	10	122216465	122349367	0.0949	rs6421376	2.87	rs2420698	-0.00138	3.97	-1.64567	626	626	blup	0.026	0.00039	1.65124	0.0987
C17orf75	17	30655459	30669228	0.0758	rs17806303	2.92	rs11656445	0.029	5.27	1.3602	264	264	blup	0.05	1.3e-06	1.6512	0.0987
TMEM140	7	134832765	134850967	0.0321	rs10245602	-2.55	rs11543821	-0.002219	-3.51	2.04032	467	467	blup	0.015	0.005	-1.6509	0.09876
FEZ1	11	125315640	125366206	0.2847	rs7102708	-3.12	rs12223186	0.379147	-13.01	1.46903	519	11	lasso	0.38	3.2e-48	-1.64962	0.099021
XPO4	13	21351467	21476913	0.0923	rs2497484	-3.03	rs9552265	0.07762	-6.27	-1.6486	571	1	top1	0.078	1e-09	1.64865	0.0992
SEPT11	4	77870894	77959768	0.0864	rs17261150	-3.63	rs2703107	0.040779	-4.91	-1.6667	596	596	blup	0.052	5.8e-07	1.64836	0.0993
AZGP1	7	99564349	99573735	0.0297	rs11771139	3.16	rs952319	0.010859	-3.38	1.64815	264	1	top1	0.011	0.016	-1.64815	0.099322
ZRANB2	1	71528973	71546972	0.0653	rs510414	-3.22	rs2072947	0.000547	3.62	-1.85455	345	345	bslmm	0.02	0.0018	-1.64785	0.099382
MSLNL	16	783369	783370	0.5269	rs12719801	-4.44	rs9927150	0.320011	-7.76	-1.64706	455	455	susie	0.32	3.4e-17	1.64707	0.0995
APOB	2	21224300	21266945	0.1327	rs540156	2.45	rs1367117	0.123483	-7.58	1.64706	450	1	top1	0.12	8.4e-15	-1.64706	0.099546
MFSD1	3	158519714	158547508	0.2212	rs992089	-3.31	rs17642880	0.089764	6.48	1.21256	416	9	lasso	0.13	7.4e-16	1.6465	0.099659
C21orf49	21	34144410	34170016	0.0787	rs2834032	2.95	rs2833972	0.00734	3.84	1.6927	503	503	bslmm	0.027	0.00026	1.64653	0.09966
DDR2	1	162602227	162750247	0.0724	rs10799886	2.92	rs10494377	0.000341	-3.12	0.38017	706	706	blup	0.0047	0.077	-1.64643	0.09968
SMEK2	2	55775513	55845113	0.0765	rs11684805	2.7	rs1598161	0.016818	4.65	-0.96748	426	426	blup	0.03	0.00013	-1.64329	0.1
LTBP1	2	32946971	32946972	0.2106	rs13035097	3.52	rs10490455	0.053	-4.01	1.64394	484	1	top1	0.053	0.001	-1.64394	0.1
PPWD1	5	65563238	65563239	0.2299	rs4700077	2.482	rs245560	0.232406	-6.67	-1.83898	416	24	enet	0.24	1e-12	1.64264	0.1
GIGYF1	7	100277129	100286870	0.0766	rs6465783	-3.36	rs221797	0.009915	4.37	-1.44086	295	295	blup	0.059	9.2e-08	1.6447	0.10004
ITGA4	2	182321618	182402468	0.0669	rs711801	-2.87	rs10205700	0.008325	-4.29	2.01695	387	15	enet	0.036	3.1e-05	-1.64417	0.100141
EXO1	1	242011492	242053241	0.0658	rs12405776	2.94	rs2526699	0.0475	-5.36	1.64286	550	1	top1	0.047	1.7e-06	-1.64286	0.10041
RPF1	1	84944919	84964033	0.0647	rs315553	-2.28	rs11163977	0.0576	-5.29	-1.64238	530	1	top1	0.058	1.4e-07	1.64238	0.10051
CCM2	7	45039344	45116069	0.1374	rs10228431	2.48	rs6463263	0.06819	-6.92	0.93671	440	3	lasso	0.13	1e-15	-1.64188	0.100614
LRRC38	1	13801444	13840242	0.0533	rs2697964	4.47	rs3795750	0.0306	-4.84	1.75	372	3	lasso	0.047	2e-06	-1.64044	0.10091
LOC728730	2	39663777	39831216	0.1871	rs10865150	3.03	rs10180761	0.086127	-6.96	-1.78261	429	4	lasso	0.09	4.7e-11	1.6403	0.100943
HPS1	10	100175954	100206704	0.0691	rs11189692	3.61	rs11189627	0.0246	-4.65	1.84746	474	3	lasso	0.027	0.00029	-1.63816	0.101
GPR179	17	36481492	36499693	0.2145	rs764190	-4.02	rs4359493	0.335	-12.36	1.60248	296	2	lasso	0.33	5.6e-42	-1.6409	0.101
CRHR2	7	30691558	30739719	0.0561	rs1203181	2.81	rs2391870	0.040793	5.46	-1.18803	497	12	enet	0.042	6.1e-06	-1.6383	0.10135
LPXN	11	58294343	58345693	0.0458	rs10750901	-3.85	rs2154631	0.0208	-4.52	-1.63717	435	1	top1	0.021	0.0014	1.63717	0.101595
TFIP11	22	26887893	26908437	0.0568	rs5761758	3.15	rs134143	0.024406	-4.29	1.6372	777	1	top1	0.024	0.00057	-1.63717	0.1016
RDH10	8	74206836	74237520	0.1157	rs4738281	-3.12	rs2546225	0.055254	5.27	1.6371	541	1	top1	0.055	2.6e-07	1.6371	0.10161
DNAJB14	4	99946725	99946726	0.2472	rs6842339	2.88	rs17029667	0.041082	4.44	1.6821	414	21	enet	0.054	0.0009	1.63672	0.10169
PARP2	14	20811772	20826063	0.6657	rs750142	3.18	rs2297616	0.808	18.91	1.55469	621	621	bslmm	0.81	2.9e-161	1.6342	0.102
BSN	3	49591921	49708982	0.0481	rs2230593	-2.49	rs9837237	-0.000996	2.63	-1.01704	315	315	bslmm	0.0091	0.025	-1.63333	0.102
C14orf37	14	58470807	58764855	0.1006	rs8007124	-2.8	rs17094355	0.040748	-4.9	-0.57917	598	598	bslmm	0.044	4.3e-06	1.63325	0.102
RLBP1	15	89753097	89764922	0.2749	rs8037001	2.6	rs2070780	0.191856	10.04	1.07143	451	20	enet	0.25	1.5e-29	1.63603	0.102
RPA1	17	1733272	1802848	0.1341	rs8068880	-3	rs5030740	0.0807	6.25	1.5461	488	3	lasso	0.082	3.3e-10	1.6341	0.102
RIN2	20	19867164	19983103	0.0923	rs13044355	2.62	rs6046060	0.011521	4.11	-1.823	770	2	lasso	0.013	0.0078	-1.6353	0.102
LRRC8A	9	131644390	131680317	0.0509	rs7039420	3.04	rs10988152	0.042861	-5.24	1.63415	347	1	top1	0.043	5.4e-06	-1.63415	0.102
GCFC2	2	75710988	75710989	0.1803	rs11126472	2.91	rs6714116	0.0351	4.64	1.55263	527	527	susie	0.056	0.00076	1.63589	0.102
DYNLT5	1	66752459	66752460	0.3789	rs12568393	-3.39	rs12727422	0.242	-6.98	-0.16107	558	558	susie	0.32	3.1e-17	-1.63475	0.102
G0S2	1	209848669	209849735	0.0988	rs6691406	-2.7	rs932374	0.0401	-4.71	-1.63492	473	1	top1	0.04	1.1e-05	1.63492	0.10207
TCHP	12	109900273	109900274	0.189	rs10466917	-2.47	rs2280037	-0.005472	-3.11	1.15079	347	347	susie	0.012	0.074	-1.634	0.10226
C7orf49	7	134777116	134855578	0.0524	rs10245602	-2.55	rs1080421	0.062423	5.53	-1.63393	455	1	top1	0.062	5.9e-08	-1.63393	0.102274
MINA	3	97660660	97691295	0.2151	rs4298080	-2.48	rs1911114	0.228167	10.31	1.63303	384	1	top1	0.23	2.3e-27	1.633	0.102463
MTFR1	8	66556887	66622798	0.0707	rs17373721	2.71	rs16932315	0.043955	-4.64	-1.6318	388	1	top1	0.044	4.1e-06	1.63184	0.10271
WDR73	15	85186011	85197524	0.1256	rs1451538	-2.46	rs4842978	0.0929	6.72	-0.13636	382	12	enet	0.11	6e-13	-1.63019	0.103
CRELD1	3	9975523	9987097	0.0689	rs6763274	-2.61	rs6768339	0.0701	6.01	-1.26357	489	489	bslmm	0.083	3.7e-10	-1.63228	0.103
FBLL1	5	167956581	167957639	0.2049	rs11134544	2.81	rs12654410	0.148	8.32	-1.33333	598	14	lasso	0.18	5.4e-21	-1.62845	0.103
NLRP1	17	5619423	5619424	0.2602	rs11867311	-3.99	rs8079034	0.192689	6.05	-1.63265	538	1	top1	0.19	3.1e-10	-1.63265	0.103
OMG	17	31297410	31297411	0.069	rs11080149	3.03	rs2953013	0.008443	-3.92	1.20472	370	370	susie	0.037	0.0053	-1.62861	0.103
LOC101927057	17	31297410	31297411	0.069	rs11080149	3.03	rs2953013	0.008443	-3.92	1.20472	370	370	susie	0.037	0.0053	-1.62861	0.103
TCP10L	21	33947150	33957845	0.0368	rs2834032	2.95	rs2833916	0.0036	4.09	-0.5913	470	470	bslmm	0.005	0.074	-1.6296	0.1032
RUVBL1	3	127783627	127872757	0.0429	rs17203687	-2.87	rs782431	0.00251	3.7	-1.41593	434	434	bslmm	0.026	0.00037	-1.6295	0.103204
NINJ2-AS1	12	630890	630891	0.5548	rs1468624	-2.58	rs2075032	0.333584	7.86	-2.48026	455	455	susie	0.41	1.9e-22	-1.629	0.10331
PRODH	22	18900286	18924066	0.4268	rs464541	2.88	rs9604911	0.186262	9.26	0.53431	449	47	enet	0.28	8.7e-34	1.6269	0.103759
SS18L2	3	42581839	42581840	0.2041	rs6792514	2.75	rs2286720	0.0522	-4.62	-0.79487	471	471	susie	0.072	0.00015	1.62619	0.10391
ADAMTS19	5	128796102	129074376	0.0649	rs4835975	-2.1	rs400065	0.0464	5.18	-1.6239	331	1	top1	0.046	2.8e-06	-1.62393	0.104
RPS5	19	58386399	58386400	0.1806	rs6510152	2.62	rs893179	0.115219	-5.09	-1.624	314	1	top1	0.12	1.5e-06	1.624	0.104
YPEL3	16	30096243	30096244	0.3171	rs2073917	2.42	rs7205802	0.16982	5.85	-1.62609	225	1	top1	0.17	4.1e-09	-1.62609	0.104
DNM1P46	15	99806926	99806927	0.4727	rs1595045	-3.1	rs11855419	0.30645	-7.68	1.71756	540	20	enet	0.33	1.2e-17	-1.62784	0.104
GNG10	9	111661334	111661335	0.5007	rs7042346	-3.25	rs7045665	0.42	8.84	1.8761	506	19	enet	0.49	1.3e-28	1.62524	0.104
C7orf61	7	100054237	100061894	0.0397	rs11771139	3.16	rs11769886	0.026013	4.66	-1.95714	310	3	lasso	0.04	9.8e-06	-1.6255	0.10405
FILIP1L	3	100114512	100114513	0.1046	rs17315236	2.66	rs7645700	-0.00518	3.59	-1.17117	375	375	susie	0.021	0.027	-1.62504	0.10415
ZFP41	8	143246820	143246821	0.142	rs4495442	-2.93	rs6651422	0.045572	-4.27	1.5556	387	387	susie	0.064	0.00033	-1.6248	0.10421
APLP1	19	36359137	36370699	0.0356	rs10416925	-2.67	rs7246541	0.00356	3.94	-1.4	388	388	bslmm	0.0053	0.065	-1.62404	0.104368
MRPL1	4	77862519	77862520	0.2502	rs7695467	-2.2	rs1546318	-0.005057	-3.32	-0.153	448	47	enet	0.084	4.1e-05	-1.62385	0.10441
MS4A7	11	60145957	60163426	0.1768	rs1286386	2.75	rs950802	0.109458	-7.39	-1.0431	444	13	enet	0.14	4.5e-16	1.62375	0.104429
RPL13AP26	22	30654813	30654814	0.326	rs2232170	-3.43	rs16989281	-0.00156	3.34	-0.78472	452	452	susie	0.01	0.091	-1.62313	0.10456
NTNG1	1	107682628	108024475	0.0956	rs6671081	-3.13	rs12024387	0.079	6.03	-1.62176	517	1	top1	0.079	1e-09	-1.62176	0.104854
STX12	1	28099693	28150963	0.0468	rs12749246	-2.35	rs4075401	0.000491	-3.02	1.17766	264	264	bslmm	0.014	0.0067	-1.62127	0.10496
PITRM1	10	3179115	3215033	0.0907	rs11251448	-3.06	rs2279220	0.0536	5.69	-0.75	722	4	lasso	0.068	1.7e-08	-1.62039	0.105
MFAP3	5	153418518	153437014	0.0951	rs12519746	3.04	rs707184	0.0676	6.19	0.8174	548	548	blup	0.076	2.2e-09	1.62053	0.105
MAPK9	5	179660594	179719071	0.0626	rs12522926	2.56	rs4700730	0.0558	5.94	1.7913	445	6	enet	0.059	1.4e-07	1.61916	0.105
NLRP14	11	7041699	7092757	0.1099	rs2072651	-5.06	rs2239734	0.038089	5.35	-1.04737	712	6	lasso	0.063	4.3e-08	-1.61982	0.105
G6PC3	17	44070734	44070735	0.1632	rs11870606	3.56	rs228756	0.031421	4.43	-1.87387	361	361	susie	0.034	0.0074	-1.62111	0.105
HEMK1	3	50606582	50622421	0.0439	rs7617915	-2.88	rs201194	0.050679	-5.37	1.62048	268	1	top1	0.051	7.9e-07	-1.6205	0.105129
CYP4F3	19	15751706	15771570	0.3845	rs1005953	3.06	rs1290616	0.451	-14.29	1.38393	557	24	enet	0.48	2.1e-65	-1.62005	0.105223
LYPLAL1	1	219347191	219386207	0.0597	rs6688793	2.83	rs12078797	0.0542	5.89	-1.61947	491	1	top1	0.054	4.3e-07	-1.61947	0.105346
BATF3	1	212859758	212873327	0.1297	rs6691852	-2.93	rs2221593	0.105	7.1	1.61818	434	1	top1	0.11	9.6e-13	1.61818	0.10562
CCDC174	3	14651745	14651746	0.6511	rs12491469	3.03	rs1901	0.46187	9.33	1.49573	630	630	susie	0.47	3.7e-27	1.61792	0.10568
YWHAB	20	43514343	43537161	0.0493	rs11697419	3.4	rs6031849	0.008239	4.63	-0.3008	431	431	blup	0.01	0.02	-1.61796	0.1057
HOGA1	10	99344101	99372555	0.2527	rs7081796	-3.13	rs12416267	0.161	-8.57	0.27586	505	505	bslmm	0.23	3e-27	-1.61677	0.10593
CTNNA2	2	79412356	80875988	0.0613	rs11893407	2.88	rs10520235	0.005972	4.11	-0.64646	695	23	enet	0.01	0.019	-1.61644	0.106
ADH5	4	99992129	100009931	0.2866	rs1229982	-3.21	rs28730646	0.206	-9.65	-1.3887	501	4	lasso	0.24	2.9e-28	1.61	0.106
LIN52	14	74551655	74667117	0.0613	rs10162454	-3.79	rs2358633	0.033074	4.77	-0.71311	456	456	blup	0.047	2e-06	-1.61539	0.106
LOC339059	16	88742766	88742767	0.6538	rs12447686	-2.55	rs9788969	0.100585	-5.6	-1.04688	401	14	lasso	0.2	7.6e-11	1.61623	0.106
NF1	17	31094926	31094927	0.081	rs11080149	3.03	rs1123232	0.015425	3.83	1.45385	286	286	susie	0.036	0.006	1.61737	0.106
UROC1	3	126517772	126517773	0.2123	rs4234272	2.76	rs800950	0.01705	4.04	0.93694	531	11	enet	0.028	0.013	1.61605	0.10608
GPNMB	7	23235966	23235967	0.3182	rs12700412	-3.07	rs156429	0.321428	-8.06	1.74107	413	16	enet	0.34	1.7e-18	-1.61531	0.10624
DPF1	19	38701648	38720317	0.2463	rs2960350	3.18	rs2384780	0.175552	-8.89	-1.34646	368	4	lasso	0.18	4e-21	1.61432	0.10646
SYCE1	10	135367403	135382876	0.1164	rs880340	3.56	rs11101873	0.157	-9.04	1.61421	284	1	top1	0.16	1.3e-18	-1.61421	0.10648
SLC30A6	2	32390909	32449181	0.038	rs6737916	-3.53	rs13013695	0.012797	-4.1	-0.07143	294	294	blup	0.018	0.0027	1.61413	0.1065
AIFM2	10	71857978	71883856	0.2605	rs12771265	3.82	rs15801	0.255	-11.02	1.07018	756	20	enet	0.27	1.6e-32	-1.61396	0.10654
UQCC1	20	35412140	35412141	0.2836	rs6060257	3.48	rs224331	0.014948	-3.78	0.84615	329	28	enet	0.067	0.00024	-1.61214	0.106931
KIAA1257	3	128628708	128712919	0.0707	rs6790635	2.48	rs3732430	0.022	-3.77	-1.61062	321	1	top1	0.022	0.001	1.61062	0.107
GUSBP1	5	21341941	21544886	0.0932	rs6884278	2.96	rs4452532	-0.00094	4.25	-0.6493	304	15	enet	0.026	0.00042	1.61389	0.107
PAM	5	102201526	102366808	0.0191	rs25812	3.4	rs467693	0.021	4.2	-1.6099	293	1	top1	0.021	0.0013	-1.60986	0.107
CEP128	14	80943325	81408045	0.2018	rs2284720	-3.51	rs1025253	0.071842	6.78	1.9646	593	593	bslmm	0.15	4.2e-18	1.61406	0.107
IDH3A	15	78441718	78462884	0.2566	rs4886894	-3.37	rs11855354	0.171592	9.14	1.84685	415	17	enet	0.18	1.4e-21	1.61079	0.107
ZNF646	16	31085742	31094833	0.0413	rs2454907	2.47	rs749671	0.055596	-5.13	1.6106	243	1	top1	0.056	2.4e-07	-1.61062	0.107
KIAA0513	16	85061374	85127828	0.1682	rs13334489	4.12	rs6564098	0.048447	5.99	2.1327	657	4	lasso	0.12	9.5e-15	1.61082	0.107
SLC38A10	17	79218798	79269096	0.1261	rs4969391	3.37	rs2279157	0.0637	5.5	-1.02381	431	4	lasso	0.077	1.1e-09	-1.6119	0.107
LILRA1	19	54593581	54593582	0.217	rs10418733	2.92	rs8101605	-0.004724	-3.66	1.50327	493	493	susie	0.015	0.056	-1.61352	0.107
IP6K3	6	33746904	33746905	0.111	rs68191	-3.21	rs471942	0.024796	-4.3	-1.6126	517	1	top1	0.025	0.019	1.61265	0.107
TTLL12	22	43187132	43187133	0.334	rs738276	-2.71	rs47340	0.07685	4.81	1.425	559	8	lasso	0.1	4.9e-06	1.61116	0.10714
CLN5	13	77566058	77576652	0.2225	rs851262	-2.54	rs1773039	0.03949	-5.63	-0.2996	450	49	enet	0.1	1e-12	1.6086	0.1077
VPS29	12	110501558	110501559	0.1411	rs7304705	2.77	rs7976889	0.085193	5.17	-1.56522	238	238	susie	0.11	3e-06	-1.6084	0.10775
GPM6A-DT	4	175790306	175790307	0.3165	rs17661387	2.85	rs7673823	0.061155	-5.44	1.5125	374	11	lasso	0.096	1.2e-05	-1.6078	0.10788
KLRC1	12	10454684	10454685	0.3667	rs11053625	2.89	rs7955992	0.241715	6.8	1.6076	487	1	top1	0.24	9.5e-13	1.6076	0.10792
C1S	12	7096259	7178335	0.0304	rs11064356	-4.22	rs1047776	-0.00226	-2.95	0.83621	97	97	bslmm	0.0011	0.22	-1.6094	0.108
GMCL1	2	70056817	70106727	0.0493	rs2706762	-2.95	rs6738783	0.028494	4.75	1.60769	329	1	top1	0.028	0.00021	1.60769	0.108
LDAH	2	20823129	20823130	0.6831	rs16987690	2.62	rs13385191	0.431	-8.92	1.6063	529	529	susie	0.43	2.3e-24	-1.60629	0.108
ZNRD1-AS1	6	29968787	30028961	0.1788	rs2523405	2.06	rs1362126	0.06497	-5.68	1.8584	43	17	enet	0.072	5.6e-09	-1.60723	0.108003
TMEM45A	3	100211462	100296285	0.1241	rs17315236	2.66	rs6441300	0.141218	-8.59	-2.1913	441	12	lasso	0.16	3e-19	1.6064	0.108192
SLMO1	18	12407894	12432236	0.196	rs2847297	-3.57	rs529538	0.229837	-10.29	-1.60656	420	6	lasso	0.23	1.2e-27	1.6065	0.1082
C2orf43	2	20884817	21022827	0.5716	rs16987690	2.62	rs13385191	0.572117	-16.08	1.6063	560	1	top1	0.57	3.4e-85	-1.6063	0.108208
ADIPOR1	1	202909959	202927700	0.0865	rs7514834	-3.76	rs10920531	0.0474	4.83	1.4359	493	493	bslmm	0.051	8e-07	1.6055	0.10838
TRIM4	7	99919599	99919600	0.2818	rs11771139	3.16	rs2572019	0.24035	-6.72	-1.60526	269	1	top1	0.24	1.1e-12	1.60526	0.10844
SLC4A8	12	51785100	51909547	0.2139	rs303790	3.68	rs10876193	0.286517	11.58	-1.9727	462	23	enet	0.29	4.2e-36	-1.6052	0.108456
FREM2	13	38687128	38687129	0.7253	rs17298046	2.94	rs12020645	0.43848	-9.26	-1.626	465	465	susie	0.47	5.3e-27	1.6044	0.10863
NFKBIZ	3	101546833	101579869	0.0419	rs1877818	3.37	rs10936874	0.006675	3.71	0.61143	332	332	bslmm	0.011	0.016	-1.6033	0.108867
ELOVL2-AS1	6	11043523	11043524	0.1968	rs9394119	-3.93	rs1225737	0.0892	-5.18	-1.8018	468	468	susie	0.12	7.3e-07	1.60316	0.1089
PAH	12	103232103	103311381	0.2037	rs6219	-3.56	rs2252031	0.161	8.54	1.27815	428	3	lasso	0.18	1.3e-20	1.60306	0.109
ITGB4	17	73717515	73753899	0.0652	rs7370	-2.95	rs3851021	0.0624	-5.77	1.6005	356	1	top1	0.062	5.9e-08	-1.6005	0.109
GAS8	16	90086068	90111379	0.2843	rs12207	3.16	rs12930631	0.121917	-7.55	0.7879	270	270	blup	0.17	9.6e-21	-1.60445	0.109
UPP1	7	48128354	48148330	0.0716	rs1975193	-2.87	rs7341420	0.074761	6.45	-1.60177	532	1	top1	0.075	2.9e-09	-1.60177	0.109206
RSPH1	21	43892596	43916401	0.0822	rs2051329	3.14	rs2839536	0.06844	5.66	-1.6018	740	1	top1	0.068	9.9e-09	-1.60177	0.10921
NCOA6	20	34825648	34825649	0.1473	rs6060257	3.48	rs6060124	0.03203	3.91	-1.07143	345	345	susie	0.037	0.005	-1.60117	0.10934
DHCR7	11	71145456	71159477	0.0573	rs4944448	2.63	rs7928249	0.046841	4.79	0.73228	360	26	enet	0.051	9.8e-07	1.60108	0.10936
STIP1	11	63953586	63972020	0.0398	rs4963432	-3.22	rs2318126	0.005802	3.56	-2.26724	339	339	blup	0.017	0.0037	-1.60088	0.109403
POLD2	7	44154278	44163169	0.0984	rs28745596	-2.33	rs13928	0.025575	4.32	-0.9469	353	353	bslmm	0.04	1.2e-05	1.59998	0.109602
FARP1	13	98794815	99102023	0.094	rs285111	3.5	rs9517310	0.07	6.2	1.34711	655	3	lasso	0.071	6.9e-09	1.59988	0.109625
C11orf73	11	86013252	86056985	0.315	rs598561	3.09	rs9971532	0.217645	-9.93	1.40678	545	6	lasso	0.22	2e-26	-1.59941	0.10973
SLC2A12	6	134308718	134373789	0.2059	rs1621042	3.18	rs965652	0.113	7.79	-1.5294	461	5	lasso	0.15	7.3e-18	-1.5991	0.109798
ARHGAP22	10	49654067	49864310	0.1947	rs11101509	-2.88	rs7914253	0.0301	6.42	-0.91935	613	613	bslmm	0.11	1e-13	-1.59899	0.10982
WDR96	10	105889645	105992120	0.2895	rs7100298	-3.04	rs642743	0.229	10.32	-0.69369	458	458	blup	0.27	7.6e-33	-1.59847	0.10994
FAM13C	10	61005888	61122661	0.0461	rs11592179	-2.8	rs6481467	0.00898	-3.65	1.59876	426	1	top1	0.009	0.026	-1.59876	0.11
TDG	12	104359592	104382656	0.0579	rs10861081	2.74	rs4964288	0.0379	-5.01	-1.59677	645	1	top1	0.038	2.2e-05	1.59677	0.11
SIPA1L1	14	71996028	72206120	0.0429	rs12885938	3.12	rs12881957	0.0224	-4.55	-1.00787	405	405	blup	0.029	0.0002	1.6001	0.11
TTC21B	2	166729871	166810348	0.1249	rs1968294	-3.88	rs10176588	0.078801	-6.2	-1.59821	443	1	top1	0.079	1.1e-09	1.59821	0.11
ZBTB20	3	114056946	114866127	0.0605	rs6772469	3.33	rs11706283	0.00606	3.98	-1.10938	435	435	bslmm	0.012	0.012	-1.59652	0.11
HDDC2	6	125596495	125623282	0.1056	rs1389630	-2.88	rs9491343	0.0446	4.87	-1.6	428	1	top1	0.045	4.4e-06	-1.6	0.11
IRAG1-AS1	11	10541271	10541272	0.4289	rs11043020	3.61	rs1462941	0.291622	-7.44	-1.62189	524	524	susie	0.3	8.6e-16	1.59805	0.11
SYNE1	6	152442818	152958534	0.0726	rs6909384	-3.13	rs2788381	0.0141	-4.12	0.6842	889	6	lasso	0.042	5.9e-06	-1.59802	0.110039
GARIN1A	7	128672265	128672266	0.3594	rs28954115	-2.48	rs7810047	0.055374	-5.13	0.53892	366	366	susie	0.16	9.5e-09	-1.59719	0.11022
SNTG1	8	50822348	51705427	0.0423	rs11998379	-2.54	rs2219211	0.023459	4.15	1.597	558	1	top1	0.023	0.00064	1.59701	0.11026
APOL2	22	36622254	36636000	0.0975	rs9610489	2.7	rs9610448	0.082874	6.19	1.5946	492	1	top1	0.083	4e-10	1.5946	0.1108
CSGALNACT2	10	43633892	43680754	0.0614	rs17158558	3.7	rs2505556	0.0586	5.58	1.59459	412	1	top1	0.059	1.1e-07	1.59459	0.1108
FKBP15	9	115940909	116037869	0.0743	rs3827673	2.69	rs7853006	0.017572	4.37	-0.9369	579	6	enet	0.02	0.0016	-1.59306	0.111
CBLN1	16	49311828	49315742	0.1603	rs11076496	3.02	rs2080454	0.052784	-5.28	-2	480	49	enet	0.083	2.5e-10	1.59299	0.111
PMP22	17	15133095	15168644	0.1464	rs17647413	-2.46	rs7538	0.197	-9.59	-1.5935	557	1	top1	0.2	2.1e-23	1.5935	0.111
PTPN3	9	112137973	112260593	0.0771	rs11788284	3.55	rs1330849	-0.002148	3.49	-0.0641	650	650	bslmm	0.0049	0.074	1.59229	0.111
CBL	11	119206275	119206276	0.1693	rs672499	-2.53	rs7113047	0.014963	-3.84	-1.56557	377	377	susie	0.02	0.033	1.59285	0.111
CRTAP	3	33113978	33113979	0.1396	rs6550191	2.91	rs4678686	0.01992	-3.78	1.53548	362	3	lasso	0.029	0.012	-1.59344	0.11106
IAH1	2	9614669	9636672	0.0754	rs883853	-3.09	rs10185646	0.03164	4.67	1.59292	463	1	top1	0.032	8.5e-05	1.59292	0.111178
KATNAL2	18	46917505	46917506	0.147	rs1893566	3.45	rs7240457	0.065879	-4.15	-1.80952	485	485	susie	0.069	0.0002	1.59277	0.11121
ZNF593	1	26496387	26497364	0.2521	rs7726	3.64	rs12145714	0.208	9.75	1.15625	440	4	lasso	0.25	9e-31	1.59131	0.11154
GOLGA7	8	41348080	41368499	0.0975	rs7003385	-2.26	rs1425781	0.048039	-5.56	-1.5948	436	436	bslmm	0.059	1e-07	1.59103	0.1116
VTI1B	14	68117866	68141602	0.0452	rs4902490	-2.89	rs12878157	-0.00161	3.29	-0.73885	356	356	bslmm	0.011	0.016	1.5876	0.112
MEG8	14	101361106	101373305	0.2288	rs4900482	3.12	rs8015089	0.227	10.07	-1.59119	494	1	top1	0.23	1.2e-26	-1.5912	0.112
DMRTA1	9	22446839	22452472	0.0507	rs10511707	3.87	rs655497	0.001636	-3.64	-0.93443	438	438	bslmm	0.0098	0.02	1.58786	0.112
EIF4E2	2	232550592	232550593	0.157	rs923335	-3.39	rs1550099	0.102	4.64	-1.58915	439	1	top1	0.1	5.9e-06	-1.58915	0.112
PTPRJ	11	47980557	47980558	0.1205	rs4752801	-2.84	rs6485774	0.019347	3.77	0.6	237	21	enet	0.028	0.013	1.58771	0.112
GDPD1	17	59220466	59220467	0.1183	rs2687065	-3.06	rs11079369	0.032283	4.22	-1.60331	299	299	susie	0.042	0.0032	-1.58729	0.112
CRYBB2P1	22	25448104	25448105	0.468	rs484400	3.07	rs6004658	0.32526	7.75	1.58904	508	1	top1	0.33	2.1e-17	1.58904	0.11205
LOC149134	1	246939314	246955685	0.1039	rs1110068	3.16	rs6694274	0.0799	6.25	1.39161	431	3	lasso	0.092	2.9e-11	1.58721	0.11247
MANEA	6	96025372	96057328	0.1535	rs4388292	-2.88	rs13205436	0.113	-7.4	-1.2293	337	4	lasso	0.13	8.3e-16	1.58711	0.112487
SERHL2	22	42553616	42553617	0.427	rs4822112	-3.16	rs137085	0.01627	-5.44	1.55085	407	18	enet	0.14	6.8e-08	-1.58604	0.11273
SNAP47	1	227916239	227968932	0.0308	rs6426478	-2.83	rs11800309	0.000627	3.57	-1.58462	389	2	lasso	0.0084	0.03	-1.58592	0.112757
BMPER	7	33904910	33904911	0.3691	rs13243470	-2.74	rs315861	0.194769	6.58	1.50435	472	472	susie	0.22	2.1e-11	1.58568	0.11281
ZNF589	3	48282595	48329115	0.1455	rs11711953	-4.37	rs9830016	0.144908	8.95	-1.39496	254	254	bslmm	0.17	1.3e-19	-1.5856	0.112839
ALG1L13P	8	8244039	8244040	0.0758	rs11785239	-3.12	rs2945251	0.048824	-4.51	1.5037	342	342	susie	0.077	8.6e-05	-1.58547	0.11286
LOC317727	7	16586756	16586757	0.2789	rs10276990	-3.33	rs10269268	0.108423	-5.55	-1.64957	630	2	lasso	0.2	1.1e-10	1.58508	0.11295
SMARCAD1	4	95128758	95212443	0.037	rs2306802	-2.48	rs7439869	0.0137	4.19	2.2252	381	381	blup	0.014	0.0069	1.59	0.113
TPD52L1	6	125474878	125584644	0.09	rs1389630	-2.88	rs3799721	0.0883	-7.22	-1.12136	434	7	enet	0.09	7.6e-11	1.58268	0.113
SPC25	2	168913370	168913371	0.1536	rs1402837	-2.48	rs577192	0.0258	4.46	1.26897	568	8	lasso	0.046	0.0021	1.58535	0.113
ATE1	10	123502624	123688217	0.0805	rs2420998	-3.27	rs7917343	0.0153	4.61	0.47805	748	29	enet	0.023	0.00075	1.58317	0.11338
TSFM	12	57782588	57782589	0.3905	rs12816521	4.02	rs701008	0.197632	-6.22	-1.58261	344	1	top1	0.2	1.7e-10	1.5826	0.11351
RNF115	1	145611035	145688776	0.0249	rs10910836	-2.81	rs4970859	0.0338	4.31	1.58261	109	1	top1	0.034	5.8e-05	1.58261	0.113511
ZNF333	19	14800612	14831772	0.1097	rs10406927	-4.13	rs11085906	0.0215	-4.95	1.79661	465	5	lasso	0.032	7.6e-05	-1.58209	0.11363
TM9SF3	10	98277866	98346809	0.0951	rs730596	-2.78	rs10882811	0.0844	6.44	1.5812	459	1	top1	0.084	2.8e-10	1.5812	0.114
STRADB	2	202316391	202345574	0.0689	rs6740993	-3.09	rs6723218	-0.000526	3.92	0.02264	382	382	bslmm	0.0081	0.032	1.57913	0.114
ENTPD3-AS1	3	40432441	40494799	0.0668	rs4676538	2.04	rs17078141	0.0737	6.25	-1.76	351	4	lasso	0.084	3.2e-10	-1.58118	0.114
MAN2A1	5	109025155	109203429	0.0652	rs4957891	-3.19	rs4569915	0.00408	-3.45	-0.9231	414	414	bslmm	0.011	0.014	1.58228	0.114
KLHL32	6	97372495	97588630	0.0531	rs211168	2.72	rs1206100	0.0776	-6.09	1.58036	398	1	top1	0.078	1.4e-09	-1.58036	0.114
TXNDC11	16	11772942	11836648	0.2498	rs33659	3.39	rs7194034	0.302872	11.78	1.6607	500	500	bslmm	0.31	3.6e-38	1.57949	0.114
DRG2	17	17991180	18011299	0.0882	rs2955382	-2.26	rs854814	0.0723	6.46	-1.69231	315	315	bslmm	0.09	4.2e-11	-1.5812	0.114
[truncated: 7,132 more rows]

## Sheet: sTable6
sTable 6	Exposure traits show significant inflation from confounding and low heritability bringing their validity for use in MR into question.
Trait	LDSC intercept	LDSC ratio	Heritability	Interpretation	Data source
PM2.5	1.17	0.63	0.012	Population stratification	https://gwas.mrcieu.ac.uk/files/ukb-b-11312/ukb-b-11312_report.html
NO2	1.18	0.54	0.0166	Population stratification	https://gwas.mrcieu.ac.uk/files/ukb-b-9942/ukb-b-9942_report.html
NOx	1.16	0.53	0.0161	Population stratification	https://gwas.mrcieu.ac.uk/files/ukb-b-12417/ukb-b-12417_report.html
Note: The LDSC ratio here is the (intercept-1)/(mean(chi^2)-1) and measures “the proportion of inflation in the mean chi^2 that the LD score regression intercept ascribes to causes other than polygenic heritability”. A ratio over 0.2 is generally cause for worry, but here the ratios are greater than 0.53-0.63, meaning that between 53-63% of signal in these GWAS is due to causes other than polygen…
